# Supplementary material for: The influence of developmental diet on reproduction and metabolism in Drosophila
Source: BMC Evol Biol. 2020 Jul 29;20:93. doi: 10.1186/s12862-020-01663-y (PMC7392729; doi:10.1186/s12862-020-01663-y)
Supplement: Supplementary file 2 — Additional file 2. Data. Data generated and analysed during this study. [file 12862_2020_1663_MOESM2_ESM.xlsx]

## Sheet: Data_YEAST
Population	Developmental diet	Adult diet	Fecundity	Thorax length (mm)	Ovariole number	Viability	Fecundity/Body size	Fecundity/Ovariole number
Slovakia	2.5Y	2.5Y	83	1.00135	34	0.545455	82.6646	2.44118
Slovakia	2.5Y	2.5Y	101	0.929687	30	0.2	125.693	3.36667
Slovakia	2.5Y	2.5Y	82	0.945029	40	0.714286	97.1579	2.05
Slovakia	2.5Y	2.5Y	123	1.04795	48	0.181818	106.876	2.5625
Slovakia	2.5Y	2.5Y	92	1.02027	43	1	86.6241	2.13953
Slovakia	2.5Y	2.5Y	51	0.908187	40	0.333333	68.0839	1.275
Slovakia	2.5Y	2.5Y	126	1.00195	38	0	125.266	3.31579
Slovakia	2.5Y	2.5Y	94	0.955945	38	0.555556	107.604	2.47368
Slovakia	2.5Y	2.5Y	118	1.02398	39	0	109.904	3.02564
Slovakia	2.5Y	2.5Y	83	0.897271	34	1	114.897	2.44118
Slovakia	2.5Y	2.5Y	105	0.893177	34	0.833333	147.359	3.08824
Slovakia	2.5Y	2.5Y	107	0.946784	39	1	126.076	2.74359
Slovakia	2.5Y	2.5Y	41	0.913255	36		53.8279	1.13889
Slovakia	2.5Y	2.5Y	80	0.882846	31	0.222222	116.261	2.58065
Slovakia	2.5Y	2.5Y	72	0.847953	32	0.714286	118.091	2.25
Slovakia	2.5Y	2.5Y	108	0.924951	33	0.538462	136.479	3.27273
Slovakia	2.5Y	2.5Y	85	0.966082	35	0.333333	94.2708	2.42857
Slovakia	2.5Y	2.5Y	111	0.960039	40	0.923077	125.446	2.775
Slovakia	2.5Y	2.5Y	108	0.964912	45	0.625	120.215	2.4
Slovakia	2.5Y	2.5Y	91	0.953216	44	0.714286	105.067	2.06818
Slovakia	2.5Y	2.5Y	108	1.00487	43	0	106.436	2.51163
Slovakia	2.5Y	2.5Y	92	0.929045	37	0	114.73	2.48649
Slovakia	2.5Y	2.5Y	87	0.930604	41	0.5	107.95	2.12195
Slovakia	2.5Y	2.5Y	149	0.989567	42	0.52	153.763	3.54762
Slovakia	2.5Y	2.5Y	147	0.932677	34	0.611111	181.185	4.32353
Slovakia	2.5Y	2.5Y	120	0.960433	32	0.368421	135.45	3.75
Slovakia	2.5Y	2.5Y	64	0.821063	31	0.0526316	115.625	2.06452
Slovakia	10Y	2.5Y	138	0.929825	41	0.75	171.663	3.36585
Slovakia	10Y	2.5Y	112	0.932554	40	0.615385	138.101	2.8
Slovakia	10Y	2.5Y	143	0.973099	46	0.5	155.19	3.1087
Slovakia	10Y	2.5Y	122	0.968811	40	0.545455	134.166	3.05
Slovakia	10Y	2.5Y	107	0.925536	39	0.692308	134.96	2.74359
Slovakia	10Y	2.5Y	165	1.01774	42	0.666667	156.522	3.92857
Slovakia	10Y	2.5Y	155	0.995712	39	0.4	157.011	3.97436
Slovakia	10Y	2.5Y	129	1.03314	40	0.375	116.981	3.225
Slovakia	10Y	2.5Y	115	0.92963	39	0.75	143.142	2.94872
Slovakia	10Y	2.5Y	154	0.985575	47	0.444444	160.861	3.2766
Slovakia	10Y	2.5Y	151	0.960429	39	0.384615	170.444	3.87179
Slovakia	10Y	2.5Y	120	0.993762	45	0.538462	122.274	2.66667
Slovakia	10Y	2.5Y	120	0.957895	42	0.6	136.53	2.85714
Slovakia	10Y	2.5Y	134	0.978363	43	0.1875	143.089	3.11628
Slovakia	10Y	2.5Y	118	0.969786	42	0.8	129.376	2.80952
Slovakia	10Y	2.5Y	131	1.01248	41	0.142857	126.217	3.19512
Slovakia	10Y	2.5Y	79	0.988499	43	0.5	81.7897	1.83721
Slovakia	10Y	2.5Y	136	1.00858	50	1	132.56	2.72
Slovakia	10Y	2.5Y	110	1.04444	56	1	96.5465	1.96429
Slovakia	10Y	2.5Y	106	0.974464	45	0.384615	114.554	2.35556
Slovakia	10Y	2.5Y	75	0.962378	38	0	84.1442	1.97368
Slovakia	10Y	2.5Y	132	1.02398	54	0.333333	122.943	2.44444
Slovakia	10Y	2.5Y	83	0.938402	43	0.666667	100.441	1.93023
Slovakia	10Y	2.5Y	97	0.972515	44	0.9	105.459	2.20455
Slovakia	10Y	2.5Y	122	1.02534	45	0.363636	113.176	2.71111
Slovakia	10Y	2.5Y	87	0.961614	39	0.823529	97.8401	2.23077
Slovakia	10Y	2.5Y	94	0.977559	39	0.818182	100.623	2.41026
Slovakia	10Y	2.5Y	103	0.992717	53	0.818182	105.284	1.9434
Slovakia	10Y	2.5Y	117	1.03012	45	0.7	107.035	2.6
Slovakia	10Y	2.5Y	99	0.999606	44	1	99.117	2.25
Slovakia	25Y	2.5Y	127	0.985575	41	0.642857	132.658	3.09756
Slovakia	25Y	2.5Y	105	0.902729	41	0.666667	142.731	2.56098
Slovakia	25Y	2.5Y	127	0.995712	43	0.4	128.648	2.95349
Slovakia	25Y	2.5Y	106	0.959454	44	0.6	120.014	2.40909
Slovakia	25Y	2.5Y	109	0.992982	49	0.272727	111.327	2.22449
Slovakia	25Y	2.5Y	135	0.962378	40	0.545455	151.459	3.375
Slovakia	25Y	2.5Y	101	1.03002	48	1	92.4241	2.10417
Slovakia	25Y	2.5Y	140	1.00702	49	0.538462	137.094	2.85714
Slovakia	25Y	2.5Y	91	0.948538	50	0.142857	106.629	1.82
Slovakia	25Y	2.5Y	150	1.03236	43	0.5	136.333	3.48837
Slovakia	25Y	2.5Y	135	0.999025	45	0.9375	135.396	3
Slovakia	25Y	2.5Y	115	0.989474	39	0.7	118.709	2.94872
Slovakia	25Y	2.5Y	87	0.961988		0.166667	97.7259
Slovakia	25Y	2.5Y	109	0.935867	43	0.25	132.979	2.53488
Slovakia	25Y	2.5Y	108	0.954191	46	0.0909091	124.313	2.34783
Slovakia	25Y	2.5Y	121	0.975828	34	0.888889	130.216	3.55882
Slovakia	25Y	2.5Y	87	0.9846	41	0.5	91.1463	2.12195
Slovakia	25Y	2.5Y	125	0.922417	39	0.833333	159.268	3.20513
Slovakia	25Y	2.5Y	77	0.862963	36	0	119.816	2.13889
Slovakia	25Y	2.5Y	155	0.938207	43	0.769231	187.688	3.60465
Slovakia	25Y	2.5Y	115	0.966472	46	0	127.389	2.5
Slovakia	25Y	2.5Y	99	1.02183	41	0.5	92.7889	2.41463
Slovakia	25Y	2.5Y	98	0.957505	43	1	111.636	2.27907
Slovakia	25Y	2.5Y	89	0.926378	46	0.75	111.95	1.93478
Slovakia	25Y	2.5Y	143	1.00925	42	0.894737	139.103	3.40476
Slovakia	25Y	2.5Y	128	1.02756	47	0.352941	117.975	2.7234
Slovakia	25Y	2.5Y	84	1.01713	43	0.807692	79.828	1.95349
Slovakia	25Y	2.5Y	78	1.02343	40	0.518519	72.7656	1.95
Slovakia	2.5Y	10Y	557	1.03275	39	0.8	505.675	14.2821
Slovakia	2.5Y	10Y	339	0.913645	35	0.925	444.495	9.68571
Slovakia	2.5Y	10Y	304	0.930019	43	0.896552	377.918	7.06977
Slovakia	2.5Y	10Y	351	0.94386	43	0.921569	417.431	8.16279
Slovakia	2.5Y	10Y	390	0.919688	34	1	501.352	11.4706
Slovakia	2.5Y	10Y	326	0.882846	35	0.906977	473.765	9.31429
Slovakia	2.5Y	10Y	349	0.997466	41	0.910714	351.667	8.5122
Slovakia	2.5Y	10Y	440	0.927096	30	0.95122	552.178	14.6667
Slovakia	2.5Y	10Y	361	0.987329	39	0.861111	375.077	9.25641
Slovakia	2.5Y	10Y	350	0.912865	36	0.903226	460.095	9.72222
Slovakia	2.5Y	10Y	447	0.878558	35	1	659.169	12.7714
Slovakia	2.5Y	10Y	440	0.997076	47	0.854545	443.882	9.3617
Slovakia	2.5Y	10Y	344	0.920273	36	0.444444	441.376	9.55556
Slovakia	2.5Y	10Y	443	0.991228	34	0.309091	454.865	13.0294
Slovakia	2.5Y	10Y	311	0.908382	40	0.842105	414.911	7.775
Slovakia	2.5Y	10Y	439	0.907797	31	0.844444	586.811	14.1613
Slovakia	2.5Y	10Y	264	0.862963	38	0.833333	410.797	6.94737
Slovakia	2.5Y	10Y	404	0.95575	35	0.512195	462.751	11.5429
Slovakia	2.5Y	10Y	341	0.951267	36	0.545455	396.138	9.47222
Slovakia	2.5Y	10Y	352	0.88538	35	1	507.17	10.0571
Slovakia	2.5Y	10Y	348	0.952242	36	0.833333	403.03	9.66667
Slovakia	2.5Y	10Y	341	0.979532	36	0.925	362.826	9.47222
Slovakia	2.5Y	10Y	465	0.95575	38	0.727273	532.622	12.2368
Slovakia	2.5Y	10Y	384	0.880312	37	0.714286	562.887	10.3784
Slovakia	2.5Y	10Y	289	0.869201	39	0.960784	440.086	7.41026
Slovakia	2.5Y	10Y	333	0.924606	31	0.787234	421.283	10.7419
Slovakia	2.5Y	10Y	437	0.96752	32	0.92	482.505	13.6562
Slovakia	2.5Y	10Y	378	0.992323	44	0.645161	386.841	8.59091
Slovakia	10Y	10Y	355	0.893372	42	0.571429	497.887	8.45238
Slovakia	10Y	10Y	433	1.01852	38	0.590909	409.809	11.3947
Slovakia	10Y	10Y	477	0.976803	38	0.942857	511.796	12.5526
Slovakia	10Y	10Y	524	0.980897	38	0.9	555.215	13.7895
Slovakia	10Y	10Y	435	1.06823	46	0.866667	356.861	9.45652
Slovakia	10Y	10Y	469	1.02222	38	0.60274	439.073	12.3421
Slovakia	10Y	10Y	476	0.951462	38	0.933333	552.628	12.5263
Slovakia	10Y	10Y	346	1.02417	35	0.196721	322.076	9.88571
Slovakia	10Y	10Y	543	1.00858	40	0.757576	529.264	13.575
Slovakia	10Y	10Y	445	0.981287	35	0.949153	470.947	12.7143
Slovakia	10Y	10Y	523	1.00682	44	0.78125	512.44	11.8864
Slovakia	10Y	10Y	390	0.980507	45	0.65625	413.726	8.66667
Slovakia	10Y	10Y	371	0.969006	37	0.297872	407.751	10.027
Slovakia	10Y	10Y	396	1.00565	33	0.636364	389.359	12
Slovakia	10Y	10Y	293	1.03314	44	1	265.7	6.65909
Slovakia	10Y	10Y	512	1.00468	42	0.96	504.881	12.1905
Slovakia	10Y	10Y	419	0.965692	57	0.815789	465.263	7.35088
Slovakia	10Y	10Y	306	0.952632	39	0.0322581	353.954	7.84615
Slovakia	10Y	10Y	350	0.98577	41	0.95	365.377	8.53659
Slovakia	10Y	10Y	499	0.966862	56	0.870968	552.087	8.91071
Slovakia	10Y	10Y	435	0.992398	50	0.88	445.074	8.7
Slovakia	10Y	10Y	342	0.997271	42	0.938776	344.815	8.14286
Slovakia	10Y	10Y	349	0.97815	40	0.65	372.915	8.725
Slovakia	10Y	10Y	277	0.968307	36	0.851852	305.099	7.69444
Slovakia	10Y	10Y	476	1.01811	44	0.956522	451.048	10.8182
Slovakia	10Y	10Y	459	0.985433	42	0.833333	479.658	10.9286
Slovakia	10Y	10Y	448	0.985433	42	0.885246	468.162	10.6667
Slovakia	25Y	10Y	355	1.00507	47	0.925	349.657	7.55319
Slovakia	25Y	10Y	432	1.06238	44	0.921053	360.285	9.81818
Slovakia	25Y	10Y	139	0.962573	42	0.166667	155.852	3.30952
Slovakia	25Y	10Y	395	0.935283	38	0.775	482.801	10.3947
Slovakia	25Y	10Y	403	0.880507	40	0.909091	590.346	10.075
Slovakia	25Y	10Y	281	1.00877	37	0.794118	273.733	7.59459
Slovakia	25Y	10Y	366	0.984016	39	0.9	384.127	9.38462
Slovakia	25Y	10Y	301	0.983821	41	0.764706	316.096	7.34146
Slovakia	25Y	10Y	476	0.977193	39	0.354839	510.112	12.2051
Slovakia	25Y	10Y	376	0.968616	36	0.642857	413.745	10.4444
Slovakia	25Y	10Y	300	1.00195	42	0.55	298.252	7.14286
Slovakia	25Y	10Y	412	1.00955	51	0.48	400.416	8.07843
Slovakia	25Y	10Y	242	1.03567	45		217.845	5.37778
Slovakia	25Y	10Y	386	0.963548	43	1	431.487	8.97674
Slovakia	25Y	10Y	346	1.03431	43	0.589744	312.699	8.04651
Slovakia	25Y	10Y	401	0.934698	45	0.642857	491.056	8.91111
Slovakia	25Y	10Y	415	1.01481	48	0.958333	397.089	8.64583
Slovakia	25Y	10Y	402	1.01365	40	0.761905	385.983	10.05
Slovakia	25Y	10Y	432	0.935088	44	0.833333	528.356	9.81818
Slovakia	25Y	10Y	490	0.952437	38	0.754098	567.137	12.8947
Slovakia	25Y	10Y	386	0.942885	42	0.910714	460.48	9.19048
Slovakia	25Y	10Y	389	1.00994	50	0.235294	377.625	7.78
Slovakia	25Y	10Y	377	0.987008	45	0.71875	392.084	8.37778
Slovakia	25Y	10Y	510	1.02677	48	0.216667	471.138	10.625
Slovakia	25Y	10Y	401	0.961614	44	0.914894	450.964	9.11364
Slovakia	25Y	10Y	426	0.997835	40	0.777778	428.779	10.65
Slovakia	25Y	10Y	422	0.985039	42	0.788462	441.521	10.0476
Slovakia	2.5Y	25Y	453	0.964327	36	1	505.155	12.5833
Slovakia	2.5Y	25Y	530	0.935867	41	0.892308	646.596	12.9268
Slovakia	2.5Y	25Y	517	1.00585	37	0.878788	508.035	13.973
Slovakia	2.5Y	25Y	498	0.967836	40	0.8	549.318	12.45
Slovakia	2.5Y	25Y	503	0.969201	42	0.913793	552.493	11.9762
Slovakia	2.5Y	25Y	528	0.95731	38	0.77193	601.833	13.8947
Slovakia	2.5Y	25Y	483	0.916569	32	0.964286	627.265	15.0938
Slovakia	2.5Y	25Y	531	0.947953	38	0.776119	623.353	13.9737
Slovakia	2.5Y	25Y	353	0.956725	52	0.787879	403.1	6.78846
Slovakia	2.5Y	25Y	210	0.933528	37	1	258.129	5.67568
Slovakia	2.5Y	25Y	409	0.932164	34	0.933333	504.948	12.0294
Slovakia	2.5Y	25Y	401	0.926901	37		503.553	10.8378
Slovakia	2.5Y	25Y	475	0.965887	54	1	527.126	8.7963
Slovakia	2.5Y	25Y	215	0.874074	39	0.326087	321.954	5.51282
Slovakia	2.5Y	25Y	450	0.913645	52	0.925926	590.038	8.65385
Slovakia	2.5Y	25Y	320	1.00429	46	0.857143	315.918	6.95652
Slovakia	2.5Y	25Y	419	0.962183	39	0.971429	470.371	10.7436
Slovakia	2.5Y	25Y	384	0.985575	41	0.914894	401.109	9.36585
Slovakia	2.5Y	25Y	542	0.915205	38	0.682927	707.041	14.2632
Slovakia	2.5Y	25Y	285	0.950877	45	0.925926	331.491	6.33333
Slovakia	2.5Y	25Y	455	0.925341	40	0.883721	574.256	11.375
Slovakia	2.5Y	25Y	495	0.983236	45	0.408163	520.753	11
Slovakia	2.5Y	25Y	437	0.865497	37	0.942857	674.038	11.8108
Slovakia	2.5Y	25Y	424	0.934449	35	0.851064	519.636	12.1143
Slovakia	2.5Y	25Y	522	0.986024	41	1	544.513	12.7317
Slovakia	2.5Y	25Y	387	1.00354	40	0.744186	382.915	9.675
Slovakia	2.5Y	25Y	242	0.984449	39	0.927536	253.651	6.20513
Slovakia	2.5Y	25Y	382	0.927165	30	0.936508	479.283	12.7333
Slovakia	10Y	25Y	694	0.967641	46	0.896104	765.978	15.087
Slovakia	10Y	25Y	453	1.00117	41	0.825397	451.414	11.0488
Slovakia	10Y	25Y	540	0.977193	41	0.9375	578.699	13.1707
Slovakia	10Y	25Y	569	1.01657	40	1	541.628	14.225
Slovakia	10Y	25Y	495	1.01988	41	0.753247	466.61	12.0732
Slovakia	10Y	25Y	342	0.991813	40	0.807692	350.539	8.55
Slovakia	10Y	25Y	481	0.994737	40	0.577778	488.675	12.025
Slovakia	10Y	25Y	535	1.00214	43	0.4	531.573	12.4419
Slovakia	10Y	25Y	601	1.04172	49	0.558824	531.652	12.2653
Slovakia	10Y	25Y	151	0.947173	38	0.380952	177.7	3.97368
Slovakia	10Y	25Y	574	0.952437	39	0.90566	664.36	14.7179
Slovakia	10Y	25Y	696	0.994932	41	0.981132	706.691	16.9756
Slovakia	10Y	25Y	568	0.970955	38	0.986111	620.513	14.9474
Slovakia	10Y	25Y	537	1.00916	42	0.935484	522.507	12.7857
Slovakia	10Y	25Y	572	0.956335	37	0.959184	653.982	15.4595
Slovakia	10Y	25Y	450	0.955945	36	0.865672	515.126	12.5
Slovakia	10Y	25Y	519	0.972904	40	0.907895	563.582	12.975
Slovakia	10Y	25Y	438	1.00039	40	0.888889	437.488	10.95
Slovakia	10Y	25Y	517	0.963353	48	0.9	578.275	10.7708
Slovakia	10Y	25Y	465	0.992788	39	0.893617	475.208	11.9231
Slovakia	10Y	25Y	503	0.995322	42	0	510.126	11.9762
Slovakia	10Y	25Y	427	0.993372	55	1	435.604	7.76364
Slovakia	10Y	25Y	552	0.988499	40	0.74359	571.492	13.8
Slovakia	10Y	25Y	583	0.998051	44	1	586.423	13.25
Slovakia	10Y	25Y	604	1.03484	42	0.121622	545.022	14.381
Slovakia	10Y	25Y	384	1.03661	38	0.722222	344.731	10.1053
Slovakia	10Y	25Y	414	0.973425	45	0.980769	448.841	9.2
Slovakia	10Y	25Y	335	0.973622	38	0.849057	362.972	8.81579
Slovakia	10Y	25Y	257	1.01594	41	1	245.088	6.26829
Slovakia	25Y	25Y	511	0.942495	40	0.872727	610.356	12.775
Slovakia	25Y	25Y	411	0.985185	43	0.904762	429.822	9.55814
Slovakia	25Y	25Y	491	0.973684	44	0.709677	531.896	11.1591
Slovakia	25Y	25Y	302	0.968226	48	0.847826	332.718	6.29167
Slovakia	25Y	25Y	379	0.963548	40	0.967742	423.662	9.475
Slovakia	25Y	25Y	410	0.984211	44	0.96875	430.051	9.31818
Slovakia	25Y	25Y	622	1.01365	49	0.814433	597.217	12.6939
Slovakia	25Y	25Y	403	0.989474	40	0.636364	415.999	10.075
Slovakia	25Y	25Y	456	0.94347	46	0.943396	542.976	9.91304
Slovakia	25Y	25Y	510	0.958869	43	0.802817	578.485	11.8605
Slovakia	25Y	25Y	523	1.01774	43	0.508475	496.127	12.1628
Slovakia	25Y	25Y	558	1.01559	37	0.568182	532.688	15.0811
Slovakia	25Y	25Y	606	1.00994	44	1	588.28	13.7727
Slovakia	25Y	25Y	594	1.00975	45	0.465909	576.965	13.2
Slovakia	25Y	25Y	537	1	50	0.772727	537	10.74
Slovakia	25Y	25Y	564	0.974854	45	0.90625	608.78	12.5333
Slovakia	25Y	25Y	509	0.948148	46	1	597.158	11.0652
Slovakia	25Y	25Y	425	0.89961	35	0.958333	583.749	12.1429
Slovakia	25Y	25Y	417	0.993762	47	0.607843	424.902	8.87234
Slovakia	25Y	25Y	461	0.962183	42	0.833333	517.521	10.9762
Slovakia	25Y	25Y	495	0.930409	46	0.877551	614.586	10.7609
Slovakia	25Y	25Y	441	0.947173	42	0.682353	518.979	10.5
Slovakia	25Y	25Y	519	1.00819	35	0.528571	506.459	14.8286
Slovakia	25Y	25Y	393	1.00507	42	0.854167	387.085	9.35714
Slovakia	25Y	25Y	418	0.978752	47	0.913793	445.818	8.89362
Slovakia	25Y	25Y	659	1.00866	48	0.903614	642.169	13.7292
Slovakia	25Y	25Y	594	1.00925	39	1	577.813	15.2308
Slovakia	25Y	25Y	467	0.988976	44	0.769231	482.791	10.6136
Slovakia	25Y	25Y	579	0.987795	50	0.875	600.728	11.58
Slovakia	25Y	25Y	542	1.00728	41	0	530.328	13.2195
India	2.5Y	2.5Y	103	0.961295	30	0.5	115.949	3.43333
India	2.5Y	2.5Y	92	0.92468	28	0.75	116.363	3.28571
India	2.5Y	2.5Y	112	0.980715	32	0.833333	118.738	3.5
India	2.5Y	2.5Y	88	0.991234	32	0.9	90.3554	2.75
India	2.5Y	2.5Y	94	0.974848	34	1	101.465	2.76471
India	2.5Y	2.5Y	99	0.94673	32	0.909091	116.669	3.09375
India	2.5Y	2.5Y	136	1.00984	31	0.6	132.061	4.3871
India	2.5Y	2.5Y	34	0.912744	29	0	44.7127	1.17241
India	2.5Y	2.5Y	81	0.915779	34	0.666667	105.466	2.38235
India	2.5Y	2.5Y	93	0.991234	34	0.846154	95.4892	2.73529
India	2.5Y	2.5Y	57	0.928726	30	1	71.1562	1.9
India	2.5Y	2.5Y	69	0.902023	31	0.444444	94.0148	2.22581
India	2.5Y	2.5Y	107	0.990627	28	0.2	110.066	3.82143
India	2.5Y	2.5Y	96	0.912542	28	0.8	126.332	3.42857
India	2.5Y	2.5Y	97	0.994066	33	0	98.7474	2.93939
India	2.5Y	2.5Y	84	0.968577	31	0.75	92.4435	2.70968
India	2.5Y	2.5Y	92	0.937424	30	1	111.681	3.06667
India	2.5Y	2.5Y	126	0.940054	29	0.777778	151.674	4.34483
India	2.5Y	2.5Y	129	1.00883	29	0.833333	125.641	4.44828
India	2.5Y	2.5Y	100	0.922252	28	0.157895	127.483	3.57143
India	2.5Y	2.5Y	66	0.861969	28	0.857143	103.055	2.35714
India	2.5Y	2.5Y	48	0.9	27		65.8436	1.77778
India	2.5Y	2.5Y	87	0.98294	28	0	91.609	3.10714
India	2.5Y	2.5Y	72	0.96797	38	0.75	79.3864	1.89474
India	2.5Y	2.5Y	83	0.82232	26	0.6	149.264	3.19231
India	2.5Y	2.5Y	133	0.968577	28	0.583333	146.369	4.75
India	2.5Y	2.5Y	103	0.974241	37	0.888889	111.388	2.78378
India	2.5Y	2.5Y	58	0.960486	32	0.625	65.4569	1.8125
India	2.5Y	2.5Y	52	0.925894	27	0.615385	65.5119	1.92593
India	10Y	2.5Y	88	0.956237	33	0.666667	100.643	2.66667
India	10Y	2.5Y	86	0.97323	31	0.75	93.2936	2.77419
India	10Y	2.5Y	93	0.984356	32	1	97.5049	2.90625
India	10Y	2.5Y	96	0.960688	36	0	108.274	2.66667
India	10Y	2.5Y	40	0.992448	33	0.25	40.9201	1.21212
India	10Y	2.5Y	67	0.955226	33	1	76.8699	2.0303
India	10Y	2.5Y	110	0.976264	34	0.636364	118.22	3.23529
India	10Y	2.5Y	102	1.01045	39	0.740741	98.8674	2.61538
India	10Y	2.5Y	109	0.953608	32	0.333333	125.695	3.40625
India	10Y	2.5Y	103	0.988402	34	0.25	106.669	3.02941
India	10Y	2.5Y	84	1.00337	35	0.666667	83.1561	2.4
India	10Y	2.5Y	77	0.96352	44	0	86.0813	1.75
India	10Y	2.5Y	150	0.934794	30	0.769231	183.63	5
India	10Y	2.5Y	78	0.996898	35	0.875	78.7303	2.22857
India	10Y	2.5Y	114	0.985368	33	0.190476	119.154	3.45455
India	10Y	2.5Y	98	0.976467	34	0.84	105.258	2.88235
India	10Y	2.5Y	92	0.98557	32	0.545455	96.1005	2.875
India	10Y	2.5Y	109	0.995482	30	0.666667	110.491	3.63333
India	10Y	2.5Y	106	0.988604	34	0.235294	109.708	3.11765
India	10Y	2.5Y	105	0.949966	33	0.8	122.48	3.18182
India	10Y	2.5Y	93	0.954214	33	0.818182	107.04	2.81818
India	10Y	2.5Y	83	0.9706	32	0.545455	90.7731	2.59375
India	10Y	2.5Y	158	1.00054	27	0.512195	157.745	5.85185
India	10Y	2.5Y	77	0.934188	27	1	94.4471	2.85185
India	10Y	2.5Y	111	0.97849	32	0.513514	118.483	3.46875
India	10Y	2.5Y	134	0.992043	35	0.708333	137.25	3.82857
India	10Y	2.5Y	129	0.990627	36	0.9	132.696	3.58333
India	10Y	2.5Y	128	0.993257	36	0.586207	130.625	3.55556
India	10Y	2.5Y	144	1.00762	39	0.804348	140.758	3.69231
India	10Y	2.5Y	109	0.998112	37	0.5	109.62	2.94595
India	25Y	2.5Y	115	1.03068	36	0.6	105.033	3.19444
India	25Y	2.5Y	105	1.00661	38	0.571429	102.946	2.76316
India	25Y	2.5Y	100	1.03817	36	0.583333	89.3716	2.77778
India	25Y	2.5Y	114	0.992246	37	0.6	116.694	3.08108
India	25Y	2.5Y	116	0.974848	36	0.631579	125.212	3.22222
India	25Y	2.5Y	115	0.995482	30	1	116.573	3.83333
India	25Y	2.5Y	78	0.965543	30	0.625	86.6523	2.6
India	25Y	2.5Y	114	0.934794	27	0.4	139.559	4.22222
India	25Y	2.5Y	114	0.999933	32	0.2	114.023	3.5625
India	25Y	2.5Y	107	0.95826	37	0.7	121.6	2.89189
India	25Y	2.5Y	117	1.00276	35	0.714286	116.035	3.34286
India	25Y	2.5Y	69	0.975455	31	0.545455	74.3408	2.22581
India	25Y	2.5Y	105	0.967161	33	0.769231	116.063	3.18182
India	25Y	2.5Y	114	0.964936	34	0.583333	126.885	3.35294
India	25Y	2.5Y	109	0.972623	36	0	118.466	3.02778
India	25Y	2.5Y	101	0.969791	36	0.733333	110.736	2.80556
India	25Y	2.5Y	116	1.0056	36	0.666667	114.074	3.22222
India	25Y	2.5Y	94	0.993257	37	0.4	95.9275	2.54054
India	25Y	2.5Y	130	0.996494	36	1	131.377	3.61111
India	25Y	2.5Y	110	1.00013	35	0.357143	109.955	3.14286
India	25Y	2.5Y	108	0.952192	32	0.666667	125.098	3.375
India	25Y	2.5Y	91	0.982535	35	0.714286	95.9393	2.6
India	25Y	2.5Y	98	0.972825	34	0.5	106.444	2.88235
India	25Y	2.5Y	94	0.990425	33	0.75	96.7527	2.84848
India	25Y	2.5Y	123	0.978287	31	0.875	131.373	3.96774
India	25Y	2.5Y	101	0.969993	38	0.75	110.666	2.65789
India	25Y	2.5Y	82	0.962306	34	0.666667	92.0183	2.41176
India	25Y	2.5Y	101	0.992852	36	0.846154	103.197	2.80556
India	25Y	2.5Y	84	0.99002	35	0.571429	86.5659	2.4
India	25Y	2.5Y	102	1.01146	30	1	98.5711	3.4
India	2.5Y	10Y	345	0.971814	27	0.575	375.898	12.7778
India	2.5Y	10Y	369	0.965745	33	1	409.674	11.1818
India	2.5Y	10Y	337	0.884221	29	0.923077	487.469	11.6207
India	2.5Y	10Y	295	0.939245	25	0.939394	356.029	11.8
India	2.5Y	10Y	383	0.887458	31	0.902439	547.968	12.3548
India	2.5Y	10Y	267	0.917802	21	0.935484	345.354	12.7143
India	2.5Y	10Y	335	0.983345	32	0.933333	352.312	10.4688
India	2.5Y	10Y	411	0.954417	30	0.981818	472.746	13.7
India	2.5Y	10Y	428	0.964936	29	0.775862	476.374	14.7586
India	2.5Y	10Y	330	0.861969	22	0.907407	515.275	15
India	2.5Y	10Y	143	0.923466	30		181.582	4.76667
India	2.5Y	10Y	408	0.929535	31	0.825	507.999	13.1613
India	2.5Y	10Y	446	0.974646	31	0.919355	481.719	14.3871
India	2.5Y	10Y	415	0.955024	29	0.714286	476.437	14.3103
India	2.5Y	10Y	446	1.00701	35	0.944444	436.747	12.7429
India	2.5Y	10Y	349	0.985368	28	0.9	364.78	12.4643
India	2.5Y	10Y	282	0.902832	29	0.914286	383.202	9.72414
India	2.5Y	10Y	346	0.95826	27	0.928571	393.211	12.8148
India	2.5Y	10Y	268	0.809575	26	0.875	505.083	10.3077
India	2.5Y	10Y	341	0.914565	34	0.913043	445.77	10.0294
India	2.5Y	10Y	362	0.887053	28	0.840909	518.632	12.9286
India	2.5Y	10Y	96	0.937829	27	0	116.386	3.55556
India	2.5Y	10Y	195	0.919218	29	0.84	251.061	6.72414
India	2.5Y	10Y	441	0.918206	28	0.326923	569.663	15.75
India	2.5Y	10Y	417	0.946325	29	0.8125	492.057	14.3793
India	2.5Y	10Y	385	0.971005	30	0.842105	420.53	12.8333
India	2.5Y	10Y	368	1.01551	33	0.887097	351.396	11.1515
India	2.5Y	10Y	387	0.973432	30	0.955556	419.56	12.9
India	2.5Y	10Y	323	0.953405	29	0.945946	372.709	11.1379
India	10Y	10Y	381	1.00944	34	0.688889	370.41	11.2059
India	10Y	10Y	479	0.989413	33	0.512195	494.541	14.5152
India	10Y	10Y	399	0.950573	32	0.9	464.533	12.4688
India	10Y	10Y	436	1.01065	35	0	422.356	12.4571
India	10Y	10Y	437	0.966554	33	0.918367	483.952	13.2424
India	10Y	10Y	469	0.991436	35	0.912281	481.258	13.4
India	10Y	10Y	449	0.983345	32	0.926829	472.203	14.0312
India	10Y	10Y	395	0.992246	32	0.972973	404.333	12.3438
India	10Y	10Y	492	0.947741	33	0.890909	577.958	14.9091
India	10Y	10Y	400	0.941875	31	0.731707	478.719	12.9032
India	10Y	10Y	468	0.969993	35	0.909091	512.79	13.3714
India	10Y	10Y	416	0.961497	35	0	468.004	11.8857
India	10Y	10Y	462	0.992246	36	0.794118	472.917	12.8333
India	10Y	10Y	427	0.979703	34	0.87234	454.092	12.5588
India	10Y	10Y	461	0.957653	33	0.816327	524.899	13.9697
India	10Y	10Y	427	0.957653	32	0.909091	486.186	13.3438
India	10Y	10Y	472	0.968173	32	0.888889	520.096	14.75
India	10Y	10Y	446	0.990627	34	0.886792	458.78	13.1176
India	10Y	10Y	502	1.00094	31	0.857143	500.581	16.1935
India	10Y	10Y	489	0.936413	31	0.894737	595.534	15.7742
India	10Y	10Y	330	0.973635	31	0.984375	357.541	10.6452
India	10Y	10Y	407	0.974039	36	0.695652	440.418	11.3056
India	10Y	10Y	442	0.972016	33	0.956522	481.284	13.3939
India	10Y	10Y	480	0.96878	34	0.956522	527.918	14.1176
India	10Y	10Y	426	1.01652	32	0.877551	405.565	13.3125
India	10Y	10Y	434	0.986986	33	0.933333	451.395	13.1515
India	10Y	10Y	389	0.978894	32	0.885714	414.708	12.1562
India	10Y	10Y	416	0.95644	35	1	475.467	11.8857
India	10Y	10Y	467	0.974646	37	0.944444	504.401	12.6216
India	25Y	10Y	355	0.923264	32	0.939394	451.077	11.0938
India	25Y	10Y	394	0.938233	34	0.9375	477.05	11.5882
India	25Y	10Y	472	0.996291	29	0.958333	477.291	16.2759
India	25Y	10Y	485	0.998112	32	0.822222	487.757	15.1562
India	25Y	10Y	381	0.947943	28	1	447.278	13.6071
India	25Y	10Y	478	0.987593	34	0.0731707	496.243	14.0588
India	25Y	10Y	415	0.963925	33	0.619048	463.36	12.5758
India	25Y	10Y	396	0.98031	32	0.804348	420.344	12.375
India	25Y	10Y	430	0.976467	32	0.9	461.845	13.4375
India	25Y	10Y	414	0.987997	35	0.930233	429.272	11.8286
India	25Y	10Y	506	0.946527	36	0.907407	596.693	14.0556
India	25Y	10Y	402	0.95381	32	0.957447	463.277	12.5625
India	25Y	10Y	460	0.937424	35	0.924528	558.405	13.1429
India	25Y	10Y	445	0.987997	29	0.853659	461.416	15.3448
India	25Y	10Y	477	0.971005	31	0.74	521.02	15.3871
India	25Y	10Y	406	0.998112	38	0.962963	408.308	10.6842
India	25Y	10Y	402	1.01025	32	0.972973	389.888	12.5625
India	25Y	10Y	458	1.01632	38	0.791667	436.291	12.0526
India	25Y	10Y	411	0.989818	31	0.944444	423.814	13.2581
India	25Y	10Y	407	0.971814	35	0.914286	443.45	11.6286
India	25Y	10Y	448	0.98031	35	0.923077	475.54	12.8
India	25Y	10Y	464	0.982333	34	0.527273	489.487	13.6471
India	25Y	10Y	363	0.971814	36	0.956522	395.51	10.0833
India	25Y	10Y	391	1.01753	33	0.0851064	371.135	11.8485
India	25Y	10Y	393	1.01571	29	0.0434783	375.043	13.5517
India	25Y	10Y	418	0.925489	36	0.904762	527.306	11.6111
India	25Y	10Y	350	1.03452	37	0.842105	316.115	9.45946
India	2.5Y	25Y	538	0.942279	32	1	643.048	16.8125
India	2.5Y	25Y	431	0.930142	28	0.857143	535.587	15.3929
India	2.5Y	25Y	367	0.935604	30	1	448.116	12.2333
India	2.5Y	25Y	421	0.902428	28	0.9375	572.855	15.0357
India	2.5Y	25Y	344	0.945314	29	0.914286	407.222	11.8621
India	2.5Y	25Y	302	0.859339	25	1	475.897	12.08
India	2.5Y	25Y	468	0.929535	30	0.948718	582.705	15.6
India	2.5Y	25Y	517	0.964329	31	0.928571	576.52	16.6774
India	2.5Y	25Y	556	0.983952	31	0.942308	583.652	17.9355
India	2.5Y	25Y	312	0.939852	30	0.9	375.817	10.4
India	2.5Y	25Y	409	0.86116	29	1	640.43	14.1034
India	2.5Y	25Y	466	0.934592	32	1	570.847	14.5625
India	2.5Y	25Y	413	0.899798	32	1	566.912	12.9062
India	2.5Y	25Y	391	0.938436	28	0.933333	473.111	13.9643
India	2.5Y	25Y	577	0.968577	32	0.815385	634.999	18.0312
India	2.5Y	25Y	392	0.916993	24	0.860465	508.38	16.3333
India	2.5Y	25Y	544	0.939245	31	1	656.542	17.5484
India	2.5Y	25Y	410	0.989009	33	0.951613	423.822	12.4242
India	2.5Y	25Y	456	0.956035	33	1	521.847	13.8182
India	2.5Y	25Y	342	0.919825	27	0.924528	439.451	12.6667
India	2.5Y	25Y	405	0.938233	31	0.854167	490.368	13.0645
India	2.5Y	25Y	339	0.908699	33	1	451.794	10.2727
India	2.5Y	25Y	310	0.89737	28	1	428.99	11.0714
India	2.5Y	25Y	456	0.975658	31	0.87931	490.99	14.7097
India	2.5Y	25Y	414	0.934794	29	1	506.818	14.2759
India	2.5Y	25Y	369	0.906271	27	0.897959	495.738	13.6667
India	2.5Y	25Y	296	0.860553	26	1	464.471	11.3846
India	2.5Y	25Y	508	0.966554	30	0.893333	562.581	16.9333
India	2.5Y	25Y	430	1.00519	30	0.633333	423.371	14.3333
India	2.5Y	25Y	299	0.89029	31	0.866667	423.718	9.64516
India	10Y	25Y	366	0.933581	33	0.954545	449.806	11.0909
India	10Y	25Y	376	1.01065	33	0	364.234	11.3939
India	10Y	25Y	563	1.00256	40	0.95122	558.694	14.075
India	10Y	25Y	523	0.976062	33	0.958333	562.431	15.8485
India	10Y	25Y	446	0.927916	32	0.979167	558.224	13.9375
India	10Y	25Y	362	0.995887	32	0.83871	366.504	11.3125
India	10Y	25Y	588	0.986784	37	0.8125	611.944	15.8919
India	10Y	25Y	430	0.979906	31	0.907407	456.999	13.871
India	10Y	25Y	468	0.986177	34	0.796296	487.957	13.7647
India	10Y	25Y	334	1.03857	29	1	298.153	11.5172
India	10Y	25Y	500	0.959676	31	0.928571	565.712	16.129
India	10Y	25Y	399	0.939043	34	0.925926	481.856	11.7353
India	10Y	25Y	423	0.94592	36	0.90625	499.777	11.75
India	10Y	25Y	478	0.968375	36	1	526.377	13.2778
India	10Y	25Y	413	0.985368	36	0.346154	431.673	11.4722
India	10Y	25Y	471	1.03432	30	1	425.65	15.7
India	10Y	25Y	334	0.961699	31	0.914286	375.516	10.7742
India	10Y	25Y	346	0.972825	34	0.756757	375.813	10.1765
India	10Y	25Y	549	1.00984	33	0.833333	533.099	16.6364
India	10Y	25Y	426	0.962913	33	1	477.143	12.9091
India	10Y	25Y	418	0.972219	32	0.0961538	454.867	13.0625
India	10Y	25Y	400	1.01247	31	0.95	385.396	12.9032
India	10Y	25Y	330	0.983749	31	0.815789	346.626	10.6452
India	10Y	25Y	463	0.962711	30	0	518.912	15.4333
India	10Y	25Y	462	0.971005	34	0.896552	504.636	13.5882
India	10Y	25Y	446	0.980108	33	0.97561	473.711	13.5152
India	10Y	25Y	620	0.971005	33	0.666667	677.217	18.7879
India	10Y	25Y	578	0.997303	37	0.8125	582.702	15.6216
India	10Y	25Y	604	1.01976	42	0.928571	569.569	14.381
India	25Y	25Y	494	0.989616	37	1	509.715	13.3514
India	25Y	25Y	472	0.934592	30	0.603774	578.197	15.7333
India	25Y	25Y	460	0.986986	33	0.745763	478.437	13.9394
India	25Y	25Y	474	0.96615	32	0.723404	525.587	14.8125
India	25Y	25Y	555	1.01349	35	1	533.138	15.8571
India	25Y	25Y	371	0.946932	36	0.875	436.936	10.3056
India	25Y	25Y	416	0.972016	34	0.840909	452.973	12.2353
India	25Y	25Y	181	0.966554	33	0.821429	200.447	5.48485
India	25Y	25Y	485	0.954417	35	0.86	557.863	13.8571
India	25Y	25Y	416	0.984356	35	0.6875	436.151	11.8857
India	25Y	25Y	286	0.970196	32	0.866667	313.176	8.9375
India	25Y	25Y	584	1.02077	33	0.942029	549.074	17.697
India	25Y	25Y	553	0.977883	32	0.931034	591.377	17.2812
India	25Y	25Y	543	0.979703	32	1	577.452	16.9688
India	25Y	25Y	359	0.98294	31	1	378.019	11.5806
India	25Y	25Y	295	0.998517	36	0.880952	296.317	8.19444
India	25Y	25Y	338	0.983547	34	0.807018	355.248	9.94118
India	25Y	25Y	425	0.96615	30	0.918367	471.255	14.1667
India	25Y	25Y	578	0.975455	35	1	622.739	16.5143
India	25Y	25Y	454	0.985165	37	0.904762	474.82	12.2703
India	25Y	25Y	493	0.963722	33	0.68	550.797	14.9394
India	25Y	25Y	518	0.931558	35	0.46875	640.767	14.8
India	25Y	25Y	317	0.937424	35	1	384.814	9.05714
India	25Y	25Y	408	0.95381	32	0.957447	470.191	12.75
India	25Y	25Y	367	0.954417	37	0.918367	422.135	9.91892
India	25Y	25Y	482	0.974848	36	0.295082	520.278	13.3889
India	25Y	25Y	440	0.982131	38	0.957447	464.456	11.5789
India	25Y	25Y	445	0.981322	35	0.783333	470.897	12.7143

## Sheet: Data_SUGAR
Population	Developmental diet	Adult diet	Fecundity	Thorax length (mm)	Ovariole number	Viability	Fecundity/Body size	Fecundity/Ovariole number
Slovakia	2.5S	2.5S	409	0.936268	42	0.808511	498.336	9.7381
Slovakia	2.5S	2.5S	434	0.992247	43	0.8	444.253	10.093
Slovakia	2.5S	2.5S	381	1.00782	41	0.795918	372.201	9.29268
Slovakia	2.5S	2.5S	465	1.04763	48	0.929825	404.411	9.6875
Slovakia	2.5S	2.5S	480	1.03798	46	0.619718	429.219	10.4348
Slovakia	2.5S	2.5S	434	1.02911	56	0.742857	398.207	7.75
Slovakia	2.5S	2.5S	537	0.987319	46	0.876923	557.958	11.6739
Slovakia	2.5S	2.5S	501	0.965637	38	0.945455	556.411	13.1842
Slovakia	2.5S	2.5S	517	0.972733	48	0.90411	561.706	10.7708
Slovakia	2.5S	2.5S	444	1.01866	40	0.863636	420.045	11.1
Slovakia	2.5S	2.5S	477	0.994415	45	0.94	485.082	10.6
Slovakia	2.5S	2.5S	432	1.01689	42	0.902439	410.835	10.2857
Slovakia	2.5S	2.5S	494	0.99481	44	1	501.773	11.2273
Slovakia	2.5S	2.5S	468	1.03601	55	0.76087	420.882	8.50909
Slovakia	2.5S	2.5S	398	1.03187	48	0.837838	362.254	8.29167
Slovakia	2.5S	2.5S	448	1.02635	48	0.902439	414.377	9.33333
Slovakia	2.5S	2.5S	486	1.0433	47	0.933333	427.967	10.3404
Slovakia	2.5S	2.5S	475	0.986137	43	0.82	495.316	11.0465
Slovakia	2.5S	2.5S	256	0.976873	45	0	274.616	5.68889
Slovakia	2.5S	2.5S	553	1.02004	44	0.372549	521.044	12.5682
Slovakia	2.5S	2.5S	428	0.989685	43	0.634146	441.523	9.95349
Slovakia	2.5S	2.5S	511	0.994205	46	0.853659	519.988	11.1087
Slovakia	2.5S	2.5S	643	1.00451	43	0.830986	634.369	14.9535
Slovakia	2.5S	2.5S	590	0.999865	48	0.979167	590.239	12.2917
Slovakia	2.5S	2.5S	490	1.00189	49	0.877193	487.237	10
Slovakia	2.5S	2.5S	433	0.956402	46	0.983607	494.957	9.41304
Slovakia	10S	2.5S	407	0.998555	37	0.925926	408.77	11
Slovakia	10S	2.5S	455	0.988305	38	0.789474	471.345	11.9737
Slovakia	10S	2.5S	527	1.02398	33	0.965517	490.833	15.9697
Slovakia	10S	2.5S	556	0.986925	40	0.72	578.392	13.9
Slovakia	10S	2.5S	479	0.986334	45	0.970588	499.188	10.6444
Slovakia	10S	2.5S	245	0.981603	43	0.472222	259.035	5.69767
Slovakia	10S	2.5S	467	0.977464	30	0.736842	500.051	15.5667
Slovakia	10S	2.5S	427	1.00762	48	1	417.384	8.89583
Slovakia	10S	2.5S	371	0.994415	46	0.981818	377.286	8.06522
Slovakia	10S	2.5S	414	0.997372	43	1	417.281	9.62791
Slovakia	10S	2.5S	511	1.04093	38	0.961538	453.057	13.4474
Slovakia	10S	2.5S	518	0.986925	44	0.973684	538.861	11.7727
Slovakia	10S	2.5S	496	0.979829	46	0.878788	527.267	10.7826
Slovakia	10S	2.5S	410	1.00762	45	0	400.767	9.11111
Slovakia	10S	2.5S	550	1.00861	44	1	536.039	12.5
Slovakia	10S	2.5S	303	0.980815	46	0.965517	321.131	6.58696
Slovakia	10S	2.5S	476	0.9682	39	0.88	524.46	12.2051
Slovakia	10S	2.5S	393	0.991656	43	0.408163	403.004	9.13953
Slovakia	10S	2.5S	587	1.02516	36	0.904762	544.826	16.3056
Slovakia	10S	2.5S	493	0.99205	39	0.45	504.948	12.641
Slovakia	10S	2.5S	474	0.994612	39	0.205882	481.744	12.1538
Slovakia	10S	2.5S	295	1.00388	40	0.9	291.596	7.375
Slovakia	10S	2.5S	401	1.03305	45	0.972973	363.732	8.91111
Slovakia	10S	2.5S	416	0.990079	41	1	428.631	10.1463
Slovakia	10S	2.5S	542	0.990867	41	0.983871	557.125	13.2195
Slovakia	10S	2.5S	409	0.962062	36	0.744681	459.319	11.3611
Slovakia	10S	2.5S	410	1.00108	43	1	408.677	9.53488
Slovakia	10S	2.5S	540	1.03241	40	0.905882	490.721	13.5
Slovakia	10S	2.5S	385	0.981873	39	0.913043	406.719	9.87179
Slovakia	10S	2.5S	345	0.989757	41	0.690476	355.822	8.41463
Slovakia	25S	2.5S	378	0.9818	39	0.884615	399.413	9.69231
Slovakia	25S	2.5S	390	0.980618	39	0.942857	413.586	10
Slovakia	25S	2.5S	457	0.978449	36	0.823529	487.866	12.6944
Slovakia	25S	2.5S	459	0.98318	35	0.857143	482.963	13.1143
Slovakia	25S	2.5S	408	0.903154	38	1	553.828	10.7368
Slovakia	25S	2.5S	379	0.954205	37	1	436.229	10.2432
Slovakia	25S	2.5S	355	0.97293	34	1	385.463	10.4412
Slovakia	25S	2.5S	385	0.990473	40	0.730769	396.217	9.625
Slovakia	25S	2.5S	465	0.988108	37	0.8	481.992	12.5676
Slovakia	25S	2.5S	553	1.01472	37	0.681818	529.285	14.9459
Slovakia	25S	2.5S	260	0.902957	35	0	353.161	7.42857
Slovakia	25S	2.5S	441	0.977464	38	0.912281	472.211	11.6053
Slovakia	25S	2.5S	471	1.00289	36	0.642857	466.939	13.0833
Slovakia	25S	2.5S	380	1.00802	38	0.875	371.007	10
Slovakia	25S	2.5S	348	1.00329	33	1	344.593	10.5455
Slovakia	25S	2.5S	327	0.976675	36	0.892857	350.992	9.08333
Slovakia	25S	2.5S	554	0.990276	36	1	570.481	15.3889
Slovakia	25S	2.5S	315	0.948489	30	0	369.159	10.5
Slovakia	25S	2.5S	304	1.02319	35	0.875	283.792	8.68571
Slovakia	25S	2.5S	452	0.952037	36	0.954545	523.814	12.5556
Slovakia	25S	2.5S	316	0.9682	35	0.648649	348.171	9.02857
Slovakia	25S	2.5S	417	0.967608	34	0.818182	460.296	12.2647
Slovakia	25S	2.5S	395	0.976617	44	0.93617	424.057	8.97727
Slovakia	25S	2.5S	510	0.92062	34	0.951613	653.626	15
Slovakia	25S	2.5S	528	0.962871	45	0.953846	591.467	11.7333
Slovakia	25S	2.5S	355	0.990364	36	0.09375	365.464	9.86111
Slovakia	25S	2.5S	455	0.955593	39	0.966667	521.426	11.6667
Slovakia	2.5S	10S	504	1.02378	41	0.92	469.683	12.2927
Slovakia	2.5S	10S	326	0.991853	46	0.8125	334.099	7.08696
Slovakia	2.5S	10S	558	1.0431	49	0.6	491.649	11.3878
Slovakia	2.5S	10S	495	1.04212	41	0.98	437.378	12.0732
Slovakia	2.5S	10S	269	1.03167	46	0	244.98	5.84783
Slovakia	2.5S	10S	552	1.00742	38	0.901408	539.885	14.5263
Slovakia	2.5S	10S	380	0.916163	38	0.878788	494.157	10
Slovakia	2.5S	10S	452	1.01432	44	1	433.121	10.2727
Slovakia	2.5S	10S	481	0.990276	43	0.754386	495.309	11.186
Slovakia	2.5S	10S	339	0.99067	49	0.8125	348.668	6.91837
Slovakia	2.5S	10S	399	0.966032	43	0.894737	442.587	9.27907
Slovakia	2.5S	10S	468	0.996386	44	0.977273	473.11	10.6364
Slovakia	2.5S	10S	549	0.997372	46	0.928571	553.351	11.9348
Slovakia	2.5S	10S	510	1.00644	46	0.898734	500.274	11.087
Slovakia	2.5S	10S	445	0.988502	48	0.931034	460.71	9.27083
Slovakia	2.5S	10S	522	1.02576	34	0.981132	483.658	15.3529
Slovakia	2.5S	10S	375	0.977858	42	0.973684	401.055	8.92857
Slovakia	2.5S	10S	366	0.980421	46	0.765957	388.368	7.95652
Slovakia	2.5S	10S	504	0.927201	39	0.75	632.279	12.9231
Slovakia	2.5S	10S	268	0.91498	39	0.818182	349.864	6.87179
Slovakia	2.5S	10S	525	1.03088	42	1	479.219	12.5
Slovakia	2.5S	10S	382	1.00624	38	0.72973	374.935	10.0526
Slovakia	2.5S	10S	389	0.971748	57	0.904762	423.925	6.82456
Slovakia	2.5S	10S	409	0.970552	46	0.864407	447.369	8.8913
Slovakia	2.5S	10S	408	0.939825	48	0.807018	491.496	8.5
Slovakia	2.5S	10S	379	0.962668	49	0.95122	424.824	7.73469
Slovakia	2.5S	10S	493	1.00128	45	0.777778	491.111	10.9556
Slovakia	2.5S	10S	474	1.00189	46	0.9	471.327	10.3043
Slovakia	10S	10S	410	1.00585	40	1	402.891	10.25
Slovakia	10S	10S	113	0.939816	37		136.129	3.05405
Slovakia	10S	10S	454	0.981603	45	0.855072	480.007	10.0889
Slovakia	10S	10S	490	0.99954	38	0.925926	490.677	12.8947
Slovakia	10S	10S	227	1.01827	40		215.002	5.675
Slovakia	10S	10S	440	1.03265	42	1	399.565	10.4762
Slovakia	10S	10S	484	1.00171	41	1	481.528	11.8049
Slovakia	10S	10S	405	1.01886	44	0.962963	382.927	9.20455
Slovakia	10S	10S	353	1.01018	37	0.902439	342.431	9.54054
Slovakia	10S	10S	530	1.04566	49	0.75	463.553	10.8163
Slovakia	10S	10S	434	1.08095	49	0.536585	343.619	8.85714
Slovakia	10S	10S	481	1.01984	42	0.904762	453.467	11.4524
Slovakia	10S	10S	507	1.05453	40	0.9	432.341	12.675
Slovakia	10S	10S	481	0.979041	39	1	512.558	12.3333
Slovakia	10S	10S	350	1.01866	39	0.634615	331.116	8.97436
Slovakia	10S	10S	399	0.99205	42	0.833333	408.669	9.5
Slovakia	10S	10S	444	1.01886	46	0.947368	419.801	9.65217
Slovakia	10S	10S	448	1.02142	49	0.6875	420.403	9.14286
Slovakia	10S	10S	501	1.03088	42	0.631579	457.312	11.9286
Slovakia	10S	10S	422	1.0094	41	0.895833	410.325	10.2927
Slovakia	10S	10S	366	0.9682	35	0.885246	403.261	10.4571
Slovakia	10S	10S	489	1.01038	38	0.763158	474.082	12.8684
Slovakia	10S	10S	418	1.02103	40	0.894737	392.706	10.45
Slovakia	10S	10S	409	1.05101	47	0.875	352.291	8.70213
Slovakia	10S	10S	388	0.994003	39	0.904762	395.066	9.94872
Slovakia	10S	10S	535	1.02695	45	0.952381	493.97	11.8889
Slovakia	10S	10S	352	1.02574	45	0	326.159	7.82222
Slovakia	10S	10S	420	0.994205	42	0.979167	427.387	10
Slovakia	25S	10S	344	0.959724	33	0.903846	389.152	10.4242
Slovakia	25S	10S	354	0.956176	38	0.916667	404.939	9.31579
Slovakia	25S	10S	396	0.988305	38	0.884615	410.225	10.4211
Slovakia	25S	10S	453	0.995007	42	0.833333	459.854	10.7857
Slovakia	25S	10S	369	1.00526	35	0.85	363.242	10.5429
Slovakia	25S	10S	420	1.0092	38	0.84375	408.62	11.0526
Slovakia	25S	10S	296	0.978055	35	0.685714	316.375	8.45714
Slovakia	25S	10S	404	0.967017	32	0.978261	446.765	12.625
Slovakia	25S	10S	400	0.967017	32	0.979167	442.341	12.5
Slovakia	25S	10S	342	1.0021	40	0.0135135	339.852	8.55
Slovakia	25S	10S	490	1.02418	46	0.811321	456.109	10.6522
Slovakia	25S	10S	361	0.996978	35	0.860465	364.293	10.3143
Slovakia	25S	10S	401	0.94159	41	0.5	480.351	9.78049
Slovakia	25S	10S	425	0.990473	37	0.673913	437.382	11.4865
Slovakia	25S	10S	315	0.968791	41	0.979167	346.434	7.68293
Slovakia	25S	10S	353	1.01097	35	0.926829	341.631	10.0857
Slovakia	25S	10S	377	0.975296	39	0.880952	406.38	9.66667
Slovakia	25S	10S	411	0.934691	38	0.930233	503.312	10.8158
Slovakia	25S	10S	405	1.01334	35	0.966667	389.217	11.5714
Slovakia	25S	10S	406	1.01472	45	0.923077	388.589	9.02222
Slovakia	25S	10S	406	0.980421	32	0.846154	430.813	12.6875
Slovakia	25S	10S	374	0.944547	35	0.954545	443.814	10.6857
Slovakia	25S	10S	443	1.00348	35	0.82	438.404	12.6571
Slovakia	25S	10S	430	0.963469	38	0.910714	480.789	11.3158
Slovakia	25S	10S	364	0.942453	38	0.897436	434.833	9.57895
Slovakia	25S	10S	389	0.975	35	0.825	419.697	11.1143
Slovakia	25S	10S	328	0.918396	35	1	423.432	9.37143
Slovakia	25S	10S	294	0.902224	33	0.931034	400.318	8.90909
Slovakia	2.5S	25S	349	0.948292	40	0.764706	409.26	8.725
Slovakia	2.5S	25S	328	1.01038	47	1	317.993	6.97872
Slovakia	2.5S	25S	213	0.984363	40	0.75	223.313	5.325
Slovakia	2.5S	25S	353	1.01649	51	0.8125	336.096	6.92157
Slovakia	2.5S	25S	313	0.971354	44	0.705882	341.517	7.11364
Slovakia	2.5S	25S	392	1.02004	43	0.916667	369.347	9.11628
Slovakia	2.5S	25S	242	0.941787	40	0.942857	289.706	6.05
Slovakia	2.5S	25S	405	1.05414	46	0.407407	345.749	8.80435
Slovakia	2.5S	25S	323	1.04448	48	0.97561	283.466	6.72917
Slovakia	2.5S	25S	277	1.0431	50	0.576923	244.062	5.54
Slovakia	2.5S	25S	354	0.965834	44	0.137931	392.912	8.04545
Slovakia	2.5S	25S	377	1.03798	47	0.981132	337.116	8.02128
Slovakia	2.5S	25S	293	1.00664	45	0.925926	287.243	6.51111
Slovakia	2.5S	25S	371	1.00407	43	0.862745	366.503	8.62791
Slovakia	2.5S	25S	241	0.998555	48	0.837838	242.048	5.02083
Slovakia	2.5S	25S	243	0.909264	43	0.55814	323.248	5.65116
Slovakia	2.5S	25S	275	1.01846	43	0.461538	260.314	6.39535
Slovakia	2.5S	25S	327	0.99343	46	0.685714	333.531	7.1087
Slovakia	2.5S	25S	373	1.03601	41	0.54	335.446	9.09756
Slovakia	2.5S	25S	407	1.05	48	0.909091	351.582	8.47917
Slovakia	2.5S	25S	287	1.00526	42	0.935484	282.521	6.83333
Slovakia	2.5S	25S	282	0.948883	40	0.342857	330.074	7.05
Slovakia	2.5S	25S	356	0.997237	44	0.75	358.967	8.09091
Slovakia	2.5S	25S	319	0.985916	38	0.75	332.867	8.39474
Slovakia	2.5S	25S	357	1.02776	45	0.972222	328.844	7.93333
Slovakia	2.5S	25S	322	1.01321	46	0.860465	309.571	7
Slovakia	2.5S	25S	347	0.994407	45	0.829787	352.888	7.71111
Slovakia	10S	25S	321	0.959133	39	0.725	363.805	8.23077
Slovakia	10S	25S	393	1.00861	36	0.615385	383.024	10.9167
Slovakia	10S	25S	340	0.971354	40	0.966667	370.977	8.5
Slovakia	10S	25S	272	1.00565	47	0.783784	267.441	5.78723
Slovakia	10S	25S	298	0.976281	34	0.756098	320.252	8.76471
Slovakia	10S	25S	144	1.03009	47		131.745	3.06383
Slovakia	10S	25S	315	1.05335	56	0.97619	269.52	5.625
Slovakia	10S	25S	273	1.04961	45	0.709677	236.093	6.06667
Slovakia	10S	25S	353	0.995204	41	0.75	358.128	8.60976
Slovakia	10S	25S	297	0.985743	36	0.931034	310.074	8.25
Slovakia	10S	25S	307	1.00427	34	1	303.1	9.02941
Slovakia	10S	25S	347	0.993824	34	0.938776	353.509	10.2059
Slovakia	10S	25S	339	1.00013	42	0.895833	338.866	8.07143
Slovakia	10S	25S	332	1.00151	44	1	330.499	7.54545
Slovakia	10S	25S	259	0.945335	35	1	306.579	7.4
Slovakia	10S	25S	396	0.970565	36	0.955556	433.133	11
Slovakia	10S	25S	319	0.987911	41	0.394737	330.855	7.78049
Slovakia	10S	25S	352	1.05315	51	0.578947	301.347	6.90196
Slovakia	10S	25S	268	0.958541	42	0.675	304.3	6.38095
Slovakia	10S	25S	322	1.03364	45	0.957447	291.573	7.15556
Slovakia	10S	25S	320	1.0433	44	0.666667	281.789	7.27273
Slovakia	10S	25S	289	0.948883	34	0.68	338.267	8.5
Slovakia	10S	25S	331	0.971551	42	1	360.937	7.88095
Slovakia	10S	25S	274	0.987714	40	0.363636	284.353	6.85
Slovakia	10S	25S	341	0.972536	42	0.575	370.712	8.11905
Slovakia	10S	25S	295	0.984906	39	0.885714	308.772	7.5641
Slovakia	10S	25S	307	0.997641	48	0.894737	309.183	6.39583
Slovakia	10S	25S	311	0.989555	48	1	320.952	6.47917
Slovakia	10S	25S	341	0.965701	40	0.954545	378.64	8.525
Slovakia	10S	25S	344	0.959434	35	0.975	389.505	9.82857
Slovakia	25S	25S	267	1.00289	34	0.545455	264.698	7.85294
Slovakia	25S	25S	235	0.938436	32	0.631579	284.35	7.34375
Slovakia	25S	25S	333	0.973522	34	0.939394	360.917	9.79412
Slovakia	25S	25S	194	0.946124	34	0.521739	229.065	5.70588
Slovakia	25S	25S	357	1.00131	34	0.87234	355.596	10.5
Slovakia	25S	25S	314	1.02142	40	1	294.658	7.85
Slovakia	25S	25S	200	0.975493	36	0.645161	215.456	5.55556
Slovakia	25S	25S	364	1.03541	42	1	327.913	8.66667
Slovakia	25S	25S	293	0.962878	34	1	328.212	8.61765
Slovakia	25S	25S	257	0.978844	32	0.941176	274.027	8.03125
Slovakia	25S	25S	264	0.98456	37	0.675676	276.616	7.13514
Slovakia	25S	25S	301	0.987122	37	0.9	312.935	8.13514
Slovakia	25S	25S	312	0.999934	36	0.666667	312.061	8.66667
Slovakia	25S	25S	312	1.02103	36	0.5	293.12	8.66667
Slovakia	25S	25S	345	0.979238	38	0.795455	367.413	9.07895
Slovakia	25S	25S	207	0.948883	34	0.529412	242.288	6.08824
Slovakia	25S	25S	203	0.980421	39	0.727273	215.406	5.20513
Slovakia	25S	25S	300	0.994612	31	0.96	304.902	9.67742
Slovakia	25S	25S	257	0.969974	33	0.8	281.613	7.78788
Slovakia	25S	25S	334	1.00053	33	0.847826	333.474	10.1212
Slovakia	25S	25S	282	0.967017	38	0.914286	311.851	7.42105
Slovakia	25S	25S	245	1.01038	38	0.761905	237.526	6.44737
Slovakia	25S	25S	324	0.944941	32	0.777778	384	10.125
Slovakia	25S	25S	246	0.98814	40	0.941176	254.964	6.15
Slovakia	25S	25S	313	0.971159	35	0.633333	341.722	8.94286
Slovakia	25S	25S	282	0.919811	33	0.84375	362.371	8.54545
Slovakia	25S	25S	92	0.916981	34	0.111111	119.318	2.70588
India	2.5S	2.5S	497	0.952192	33	1	575.683	15.0606
India	2.5S	2.5S	531	0.947134	32	0.918367	624.971	16.5938
India	2.5S	2.5S	495	0.959474	31	1	560.409	15.9677
India	2.5S	2.5S	487	0.9882	33	1	504.655	14.7576
India	2.5S	2.5S	454	0.979501	29	0.759259	483.105	15.6552
India	2.5S	2.5S	466	1.03817	35	0.963636	416.472	13.3143
India	2.5S	2.5S	535	0.990223	38	0.873239	551.005	14.0789
India	2.5S	2.5S	465	1.00337	34	0.982143	460.328	13.6765
India	2.5S	2.5S	481	0.95907	36	0.756098	545.249	13.3611
India	2.5S	2.5S	541	0.905057	34	0.95	729.741	15.9118
India	2.5S	2.5S	424	0.958665	33	1	481.244	12.8485
India	2.5S	2.5S	455	0.942482	35	0.916667	543.492	13
India	2.5S	2.5S	488	0.969589	36	0.766667	535.374	13.5556
India	2.5S	2.5S	504	0.986581	37	0.901639	524.846	13.6216
India	2.5S	2.5S	538	1.01632	33	0.809524	512.499	16.303
India	2.5S	2.5S	505	0.946325	34	0.980392	595.896	14.8529
India	2.5S	2.5S	437	0.964936	33	0.956522	486.391	13.2424
India	2.5S	2.5S	482	0.972623	34	0.909091	523.858	14.1765
India	2.5S	2.5S	481	0.957856	34	0.965517	547.324	14.1471
India	2.5S	2.5S	483	0.965341	36	1	536.915	13.4167
India	2.5S	2.5S	497	0.99528	38	0.962963	504.105	13.0789
India	2.5S	2.5S	419	0.969184	32	0.934426	460.251	13.0938
India	2.5S	2.5S	520	0.982333	33	0.854839	548.564	15.7576
India	2.5S	2.5S	521	0.957249	32	0.95082	593.968	16.2812
India	2.5S	2.5S	501	0.926096	33	1	630.768	15.1818
India	2.5S	2.5S	508	0.979096	37	0.963636	541.237	13.7297
India	2.5S	2.5S	514	0.966757	32	0.953125	568.868	16.0625
India	2.5S	2.5S	485	0.979703	36	0.830189	515.772	13.4722
India	2.5S	2.5S	509	0.955226	35	0.826923	583.982	14.5429
India	2.5S	2.5S	564	1.00984	36	0.910448	547.665	15.6667
India	10S	2.5S	614	0.964329	35	0.953846	684.688	17.5429
India	10S	2.5S	529	0.940459	35	0.802817	635.97	15.1143
India	10S	2.5S	523	0.993662	35	0.897959	533.072	14.9429
India	10S	2.5S	538	0.933783	37	1	660.761	14.5405
India	10S	2.5S	432	0.956642	32	0.904762	493.441	13.5
India	10S	2.5S	483	0.942279	34	0.566038	577.309	14.2059
India	10S	2.5S	646	0.928321	33	0.84058	807.491	19.5758
India	10S	2.5S	479	0.941672	33	0.888889	573.636	14.5152
India	10S	2.5S	489	1.00135	35	0.920635	487.027	13.9714
India	10S	2.5S	460	0.931558	33	0.840909	569.021	13.9394
India	10S	2.5S	479	0.962104	34	0.913793	537.86	14.0882
India	10S	2.5S	422	0.965138	35	0.975	469.401	12.0571
India	10S	2.5S	535	1.03776	34	0.892308	478.698	15.7353
India	10S	2.5S	412	0.946527	26	0.97561	485.845	15.8462
India	10S	2.5S	494	0.956035	38	1	565.334	13
India	10S	2.5S	262	1.01551	33	0.666667	250.178	7.93939
India	10S	2.5S	595	0.992448	38	0.871429	608.687	15.6579
India	10S	2.5S	444	0.963318	35	0.361111	496.677	12.6857
India	10S	2.5S	486	0.943695	37	0.965517	578.284	13.1351
India	10S	2.5S	445	0.975051	34	0.9375	480.041	13.0882
India	10S	2.5S	551	0.980513	35	0.914286	584.51	15.7429
India	10S	2.5S	438	0.964329	36	0.886364	488.425	12.1667
India	10S	2.5S	384	0.994673	33	0.863636	390.203	11.6364
India	10S	2.5S	431	0.918206	36	0.697674	556.745	11.9722
India	10S	2.5S	548	0.986581	38	0.584906	570.666	14.4211
India	10S	2.5S	491	0.945111	31	0.886364	581.611	15.8387
India	10S	2.5S	576	0.974241	36	0.656716	622.906	16
India	10S	2.5S	388	0.965947	30	1	430.498	12.9333
India	10S	2.5S	564	0.938031	38	0.909091	683.325	14.8421
India	25S	2.5S	322	0.868645	28	0.852941	491.28	11.5
India	25S	2.5S	418	0.96352	27	0.82	467.298	15.4815
India	25S	2.5S	329	0.931558	32	0.695652	406.974	10.2812
India	25S	2.5S	459	0.982333	30	0.933333	484.213	15.3
India	25S	2.5S	452	0.897168	32	1	625.918	14.125
India	25S	2.5S	395	0.973635	36	0.904762	427.966	10.9722
India	25S	2.5S	413	0.975658	25	0.79661	444.691	16.52
India	25S	2.5S	258	0.881187	29	1	377.065	8.89655
India	25S	2.5S	376	0.960688	32	0.977778	424.073	11.75
India	25S	2.5S	408	0.966757	36	0.978261	451.553	11.3333
India	25S	2.5S	409	0.947741	32	0.903846	480.457	12.7812
India	25S	2.5S	377	0.975253	32	1	406.434	11.7812
India	25S	2.5S	375	0.962306	34	0.792453	420.815	11.0294
India	25S	2.5S	458	0.963722	31	0.981132	511.693	14.7742
India	25S	2.5S	367	0.855091	26	0.886364	586.988	14.1154
India	25S	2.5S	299	0.89555	33	0.928571	416.296	9.06061
India	25S	2.5S	429	0.951585	32	1	497.869	13.4062
India	25S	2.5S	320	0.884828	29	1	461.927	11.0345
India	25S	2.5S	452	0.976062	29	0.945946	486.078	15.5862
India	25S	2.5S	382	0.93439	32	0.76087	468.251	11.9375
India	25S	2.5S	401	0.916588	30	0.95122	520.741	13.3667
India	25S	2.5S	506	0.993864	33	0.982759	515.43	15.3333
India	25S	2.5S	424	0.969184	34	0.916667	465.744	12.4706
India	25S	2.5S	335	0.883412	28	1	485.909	11.9643
India	25S	2.5S	464	0.955631	32	0.93617	531.677	14.5
India	25S	2.5S	333	0.884828	30	1	480.693	11.1
India	25S	2.5S	405	0.920836	30	0.961538	518.69	13.5
India	25S	2.5S	319	0.828186	27	0.862069	561.574	11.8148
India	25S	2.5S	328	0.958867	32	0.893617	372.048	10.25
India	25S	2.5S	343	0.896359	34	0.962963	476.265	10.0882
India	2.5S	10S	439	0.9706	34	1	480.113	12.9118
India	2.5S	10S	424	1.00883	33	1	412.959	12.8485
India	2.5S	10S	383	0.972623	37	0.97561	416.26	10.3514
India	2.5S	10S	440	0.968982	39	1	483.622	11.2821
India	2.5S	10S	459	0.961902	34	1	515.728	13.5
India	2.5S	10S	453	1.00742	37	0.902439	443.067	12.2432
India	2.5S	10S	405	0.960283	34	0.926829	457.359	11.9118
India	2.5S	10S	465	0.972016	41	0.924528	506.329	11.3415
India	2.5S	10S	391	0.968173	34	0.954545	430.842	11.5
India	2.5S	10S	471	0.982131	37	0.967742	497.179	12.7297
India	2.5S	10S	490	0.940054	36	1	589.845	13.6111
India	2.5S	10S	407	0.997303	37	0.97561	410.311	11
India	2.5S	10S	490	0.945111	36	1	580.426	13.6111
India	2.5S	10S	525	0.980513	34	0.730159	556.929	15.4412
India	2.5S	10S	366	0.969589	34	0.171429	401.53	10.7647
India	2.5S	10S	349	1.00155	37	0.9375	347.381	9.43243
India	2.5S	10S	437	0.963925	34	0.981818	487.924	12.8529
India	2.5S	10S	466	0.967566	36	0.820896	514.451	12.9444
India	2.5S	10S	467	0.949764	31	0.980392	545.092	15.0645
India	2.5S	10S	514	1.00964	37	0.894737	499.413	13.8919
India	2.5S	10S	453	0.969993	37	0.8125	496.355	12.2432
India	2.5S	10S	382	0.943695	34	0.828571	454.536	11.2353
India	2.5S	10S	388	1.01005	37	0.622642	376.536	10.4865
India	2.5S	10S	395	0.972825	35	0.857143	429.035	11.2857
India	2.5S	10S	483	0.983952	36	0.901961	507.021	13.4167
India	2.5S	10S	493	1.00398	37	0.862069	487.162	13.3243
India	2.5S	10S	303	0.948348	35	1	355.254	8.65714
India	2.5S	10S	438	0.928726	36	0.964286	546.779	12.1667
India	2.5S	10S	398	0.946527	37	0.944444	469.336	10.7568
India	2.5S	10S	452	0.970196	41	0.65625	494.949	11.0244
India	10S	10S	393	1.00317	33	0.870968	389.287	11.9091
India	10S	10S	342	0.969791	32	0.961538	374.966	10.6875
India	10S	10S	496	0.974241	34	0.851852	536.391	14.5882
India	10S	10S	407	1.01146	35	0.764706	393.318	11.6286
India	10S	10S	415	0.977276	30	0.942857	444.628	13.8333
India	10S	10S	430	0.979501	34	1	457.566	12.6471
India	10S	10S	403	0.96615	41	0.925	446.86	9.82927
India	10S	10S	382	0.987188	33	0.857143	397.067	11.5758
India	10S	10S	435	0.99002	37	0.851064	448.288	11.7568
India	10S	10S	268	0.943695	31	0.939394	318.889	8.64516
India	10S	10S	382	0.930546	36	0.977273	474.078	10.6111
India	10S	10S	327	0.950573	35	0.942308	380.707	9.34286
India	10S	10S	402	0.9706	35	0.843137	439.648	11.4857
India	10S	10S	350	0.958665	34	1	397.253	10.2941
India	10S	10S	390	0.969993	37	0.857143	427.325	10.5405
India	10S	10S	386	0.97586	33	0.931818	415.36	11.697
India	10S	10S	347	0.933176	34	1	427.011	10.2059
India	10S	10S	307	0.956237	33	0.90625	351.108	9.30303
India	10S	10S	440	0.954821	35	0.953488	505.459	12.5714
India	10S	10S	378	0.971814	33	1	411.853	11.4545
India	10S	10S	361	0.940863	34	1	433.439	10.6176
India	10S	10S	465	0.981322	34	0.953488	492.061	13.6765
India	10S	10S	230	0.945314	32	0.9	272.27	7.1875
India	10S	10S	376	0.969386	32	0.909091	412.759	11.75
India	10S	10S	340	0.91679	31	0.954545	441.234	10.9677
India	10S	10S	394	0.974039	34	0.888889	426.351	11.5882
India	10S	10S	425	0.915981	34	0.866667	553.005	12.5
India	10S	10S	409	0.944302	36	0.886792	485.725	11.3611
India	10S	10S	418	0.911126	32	1	552.638	13.0625
India	25S	10S	271	0.870465	31	0.925	410.88	8.74194
India	25S	10S	305	0.926703	32	0.977273	383.247	9.53125
India	25S	10S	290	0.858732	27	0.651163	457.957	10.7407
India	25S	10S	314	0.924882	33	0.925926	396.89	9.51515
India	25S	10S	362	0.942482	23	1	432.404	15.7391
India	25S	10S	396	0.938638	29	0.911111	478.851	13.6552
India	25S	10S	206	0.904855	31	1	278.055	6.64516
India	25S	10S	334	0.969184	32	0.895833	366.883	10.4375
India	25S	10S	248	0.956642	31	1	283.272	8
India	25S	10S	349	0.963318	29	0.946429	390.406	12.0345
India	25S	10S	383	0.976467	32	0.854545	411.364	11.9688
India	25S	10S	328	0.872893	30	0.945946	493.164	10.9333
India	25S	10S	362	0.897573	32	0.944444	500.61	11.3125
India	25S	10S	328	0.93621	31	0.931034	399.718	10.5806
India	25S	10S	397	0.947134	30	0.938776	467.257	13.2333
India	25S	10S	303	0.92731	30	0.814815	379.987	10.1
India	25S	10S	357	0.94855	32	1	418.299	11.1562
India	25S	10S	366	0.960486	33	0.877551	413.056	11.0909
India	25S	10S	290	0.872691	28	0.894737	436.332	10.3571
India	25S	10S	405	0.920432	32	0.959184	519.374	12.6562
India	25S	10S	294	0.905462	29	1	396.038	10.1379
India	25S	10S	359	0.924477	30	1	454.366	11.9667
India	25S	10S	336	0.878557	28	1	495.484	12
India	25S	10S	294	0.910115	27	0.923077	389.995	10.8889
India	25S	10S	350	0.914363	30	0.981818	457.839	11.6667
India	25S	10S	304	0.898584	30	0.95122	418.984	10.1333
India	25S	10S	247	0.927107	32	0.961538	309.961	7.71875
India	25S	10S	356	0.987997	29	0.923077	369.133	12.2759
India	25S	10S	344	0.92205	27	0.333333	438.829	12.7407
India	2.5S	25S	272	0.901214	32	0.83871	371.608	8.5
India	2.5S	25S	285	0.951382	32	0.947368	330.963	8.90625
India	2.5S	25S	189	0.93884	31	0.761905	228.395	6.09677
India	2.5S	25S	270	0.967364	33	0.892857	298.26	8.18182
India	2.5S	25S	227	0.971612	28	0.85	247.484	8.10714
India	2.5S	25S	275	0.932974	34	1	338.629	8.08824
India	2.5S	25S	312	0.954214	34	0.852941	359.101	9.17647
India	2.5S	25S	236	0.997505	38	0.916667	237.775	6.21053
India	2.5S	25S	292	0.965543	35	0.741935	324.391	8.34286
India	2.5S	25S	327	0.969791	32	0.956522	358.52	10.2188
India	2.5S	25S	223	0.993864	34	0.9375	227.156	6.55882
India	2.5S	25S	255	0.957451	33	0.962963	290.53	7.72727
India	2.5S	25S	262	0.97586	35	1	281.929	7.48571
India	2.5S	25S	303	0.970196	38	0.964286	331.791	7.97368
India	2.5S	25S	251	0.990223	33	0.648649	258.509	7.60606
India	2.5S	25S	329	0.996696	35	0.717949	332.283	9.4
India	2.5S	25S	256	0.954417	32	0.870968	294.46	8
India	2.5S	25S	309	0.972825	33	0.870968	335.625	9.36364
India	2.5S	25S	299	0.943695	32	0.864865	355.775	9.34375
India	2.5S	25S	286	0.974848	37	1	308.713	7.72973
India	2.5S	25S	269	0.981726	33	0.75	284.303	8.15152
India	2.5S	25S	314	0.940054	34	0.888889	377.982	9.23529
India	2.5S	25S	234	0.949359	36	0.892857	273.479	6.5
India	2.5S	25S	303	0.972016	33	0.933333	329.93	9.18182
India	2.5S	25S	244	0.947539	33	0.214286	286.813	7.39394
India	2.5S	25S	280	0.937829	31	0.892857	339.459	9.03226
India	2.5S	25S	234	1.00155	34	0.842105	232.915	6.88235
India	2.5S	25S	281	0.911733	34	0.777778	370.769	8.26471
India	2.5S	25S	211	0.947337	34	0.947368	248.182	6.20588
India	2.5S	25S	294	0.961295	31	0.76	330.962	9.48387
India	10S	25S	301	0.961699	29	0.904762	338.414	10.3793
India	10S	25S	282	0.97849	35	0.964286	301.01	8.05714
India	10S	25S	292	0.949966	36	0.769231	340.611	8.11111
India	10S	25S	321	0.955428	33	0.884615	368.053	9.72727
India	10S	25S	265	0.979096	32	0.925926	282.338	8.28125
India	10S	25S	333	1.00034	35	0.555556	332.663	9.51429
India	10S	25S	315	1.01025	37	0.935484	305.509	8.51351
India	10S	25S	236	0.946325	35	0.657143	278.478	6.74286
India	10S	25S	217	0.890088	31	1	307.724	7
India	10S	25S	141	0.909508	28	0.736842	187.413	5.03571
India	10S	25S	272	0.982333	36	0.954545	286.941	7.55556
India	10S	25S	350	0.984356	37	0.888889	366.954	9.45946
India	10S	25S	289	0.984558	34	0.826087	302.812	8.5
India	10S	25S	263	0.939245	31	0.823529	317.409	8.48387
India	10S	25S	296	0.971005	30	0.852941	323.316	9.86667
India	10S	25S	311	0.961699	33	0.84375	349.657	9.42424
India	10S	25S	332	0.911328	29	0.685714	438.645	11.4483
India	10S	25S	306	0.899393	35	1	420.603	8.74286
India	10S	25S	266	0.980108	34	1	282.527	7.82353
India	10S	25S	283	0.982738	33	0.979592	298.177	8.57576
India	10S	25S	228	0.971409	38	0.921053	248.73	6
India	10S	25S	243	0.997505	31	0.923077	244.828	7.83871
India	10S	25S	247	0.931962	31	0.952381	305.142	7.96774
India	10S	25S	243	0.954214	32	0.78125	279.684	7.59375
India	10S	25S	249	0.971207	38	0.677419	271.809	6.55263
India	10S	25S	238	0.956642	30	0.965517	271.85	7.93333
India	10S	25S	248	0.975658	33	0.866667	267.03	7.51515
India	10S	25S	279	0.978085	34	0.772727	298.177	8.20588
India	10S	25S	180	0.951382	33	0.882353	209.029	5.45455
India	10S	25S	257	0.918409	34	0.913043	331.761	7.55882
India	25S	25S	197	0.892111	27	0.923077	277.466	7.2963
India	25S	25S	204	0.940661	26	1	245.093	7.84615
India	25S	25S	194	0.973028	34	0.608696	210.584	5.70588
India	25S	25S	243	0.950371	27	1	283.092	9
India	25S	25S	148	0.868645	28	0.916667	225.806	5.28571
India	25S	25S	225	0.96878	30	1	247.461	7.5
India	25S	25S	193	0.931153	28	0.928571	239.053	6.89286
India	25S	25S	203	0.884221	30	0.8125	293.639	6.76667
India	25S	25S	246	0.904046	30	0.882353	332.938	8.2
India	25S	25S	213	0.915374	29	0.888889	277.705	7.34483
India	25S	25S	198	0.886446	31	0.851852	284.255	6.3871
India	25S	25S	176	0.83648	24	0.827586	300.709	7.33333
India	25S	25S	170	0.874107	26	0.916667	254.54	6.53846
India	25S	25S	275	0.928726	33	0.967742	343.297	8.33333
India	25S	25S	245	0.921848	31	0.9375	312.744	7.90323
India	25S	25S	255	0.955833	32	0.921053	292.008	7.96875
India	25S	25S	241	0.923871	29	0.916667	305.621	8.31034
India	25S	25S	144	0.896763	30	1	199.677	4.8
India	25S	25S	238	0.955428	30	1	272.887	7.93333
India	25S	25S	215	0.946932	32	0.83871	253.211	6.71875
India	25S	25S	191	0.941065	28	0.84	229.178	6.82143
India	25S	25S	203	0.983142	30	0.965517	213.622	6.76667
India	25S	25S	242	0.933581	29	1	297.413	8.34483
India	25S	25S	195	0.860351	29	0.84	306.202	6.72414
India	25S	25S	210	0.901214	25	0.88	286.903	8.4
India	25S	25S	181	0.94592	31	0.884615	213.853	5.83871
India	25S	25S	263	0.994066	32	0.970588	267.738	8.21875
India	25S	25S	241	0.951382	29	0.931034	279.867	8.31034
India	25S	25S	149	0.866217	29	0.909091	229.248	5.13793

## Sheet: Data_YEAST_Fat_Eclosion
Fat content at eclosion
Population	Developmental diet	Fat (μg/fly)
Slovakia	2.5 Y	44.3074
Slovakia	2.5 Y	42.6215
Slovakia	2.5 Y	43.5976
Slovakia	2.5 Y	45.5496
Slovakia	2.5 Y	42.9765
Slovakia	2.5 Y	47.5904
Slovakia	10 Y	31.7077
Slovakia	10 Y	27.3599
Slovakia	10 Y	24.5205
Slovakia	10 Y	44.6623
Slovakia	10 Y	42.799
Slovakia	10 Y	43.2427
Slovakia	25 Y	25.5853
Slovakia	25 Y	27.2712
Slovakia	25 Y	17.8658
Slovakia	25 Y	26.8275
Slovakia	25 Y	32.7725
Slovakia	25 Y	25.2304
India	2.5 Y	65.7946
India	2.5 Y	55.1146
India	2.5 Y	58.7885
India	2.5 Y	56.6525
India	2.5 Y	72.0317
India	2.5 Y	69.383
India	10 Y	50.0736
India	10 Y	53.4058
India	10 Y	55.5418
India	10 Y	54.0038
India	10 Y	51.0134
India	10 Y	50.8426
India	25 Y	43.3238
India	25 Y	45.6307
India	25 Y	47.1686
India	25 Y	46.8269
India	25 Y	42.8112
India	25 Y	40.8461

## Sheet: Data_SUGAR_Fat_Eclosion
Fat content at eclosion
Population	Developmental diet	Fat (μg/fly)
Slovakia	2.5 S	17.4604
Slovakia	2.5 S	19.388
Slovakia	2.5 S	21.0527
Slovakia	2.5 S	10.7137
Slovakia	2.5 S	19.2127
Slovakia	2.5 S	22.4546
Slovakia	10 S	24.2947
Slovakia	10 S	38.3137
Slovakia	10 S	26.1347
Slovakia	10 S	23.3308
Slovakia	10 S	28.588
Slovakia	10 S	29.5518
Slovakia	25 S	48.3023
Slovakia	25 S	48.0395
Slovakia	25 S	52.6833
Slovakia	25 S	52.4204
Slovakia	25 S	48.4776
Slovakia	25 S	53.5595
India	2.5 S	41.9172
India	2.5 S	41.8295
India	2.5 S	40.8649
India	2.5 S	41.5664
India	2.5 S	36.4803
India	2.5 S	41.3033
India	10 S	55.2462
India	10 S	47.7048
India	10 S	50.2478
India	10 S	40.1633
India	10 S	50.8617
India	10 S	49.5463
India	25 S	71.5568
India	25 S	59.3677
India	25 S	69.6276
India	25 S	64.8923
India	25 S	63.3138
India	25 S	66.6461

## Sheet: Data_YEAST_Fat_10.day
Population	Developmental diet	Adult diet	Fat (μg/fly)
Slovakia	2.5Y	2.5Y	42.0892
Slovakia	2.5Y	2.5Y	37.5639
Slovakia	2.5Y	2.5Y	35.0795
Slovakia	2.5Y	2.5Y	40.492
Slovakia	2.5Y	2.5Y	52.027
Slovakia	2.5Y	2.5Y	51.1397
Slovakia	10Y	2.5Y	31.7964
Slovakia	10Y	2.5Y	19.9953
Slovakia	10Y	2.5Y	28.8683
Slovakia	10Y	2.5Y	27.0937
Slovakia	10Y	2.5Y	28.4247
Slovakia	10Y	2.5Y	22.6572
Slovakia	25Y	2.5Y	23.367
Slovakia	25Y	2.5Y	22.1248
Slovakia	25Y	2.5Y	26.7388
Slovakia	25Y	2.5Y	29.5782
Slovakia	25Y	2.5Y	23.0121
Slovakia	25Y	2.5Y	24.1656
Slovakia	2.5Y	10Y	25.674
Slovakia	2.5Y	10Y	20.1728
Slovakia	2.5Y	10Y	29.7556
Slovakia	2.5Y	10Y	14.8489
Slovakia	2.5Y	10Y	22.0361
Slovakia	2.5Y	10Y	15.825
Slovakia	10Y	10Y	16.0024
Slovakia	10Y	10Y	18.7531
Slovakia	10Y	10Y	14.7602
Slovakia	10Y	10Y	12.7194
Slovakia	10Y	10Y	9.25891
Slovakia	10Y	10Y	20.8826
Slovakia	25Y	10Y	14.494
Slovakia	25Y	10Y	17.8658
Slovakia	25Y	10Y	12.0096
Slovakia	25Y	10Y	17.1559
Slovakia	25Y	10Y	14.2278
Slovakia	25Y	10Y	12.9856
Slovakia	2.5Y	25Y	24.6093
Slovakia	2.5Y	25Y	19.8178
Slovakia	2.5Y	25Y	26.029
Slovakia	2.5Y	25Y	23.6332
Slovakia	2.5Y	25Y	12.3645
Slovakia	2.5Y	25Y	28.5134
Slovakia	10Y	25Y	12.3645
Slovakia	10Y	25Y	25.1417
Slovakia	10Y	25Y	10.2349
Slovakia	10Y	25Y	19.5516
Slovakia	10Y	25Y	23.8107
Slovakia	10Y	25Y	20.1728
Slovakia	25Y	25Y	12.4532
Slovakia	25Y	25Y	16.7123
Slovakia	25Y	25Y	11.4772
Slovakia	25Y	25Y	18.4869
Slovakia	25Y	25Y	15.2926
Slovakia	25Y	25Y	10.2349
India	2.5Y	2.5Y	33.7546
India	2.5Y	2.5Y	45.0326
India	2.5Y	2.5Y	28.8845
India	2.5Y	2.5Y	33.5837
India	2.5Y	2.5Y	30.5078
India	2.5Y	2.5Y	37.5994
India	10Y	2.5Y	22.3056
India	10Y	2.5Y	24.0144
India	10Y	2.5Y	22.9037
India	10Y	2.5Y	25.3814
India	10Y	2.5Y	26.1504
India	10Y	2.5Y	22.9891
India	25Y	2.5Y	22.1347
India	25Y	2.5Y	19.1443
India	25Y	2.5Y	13.5053
India	25Y	2.5Y	14.7869
India	25Y	2.5Y	20.3405
India	25Y	2.5Y	19.9987
India	2.5Y	10Y	29.4826
India	2.5Y	10Y	51.0134
India	2.5Y	10Y	37.8557
India	2.5Y	10Y	39.9062
India	2.5Y	10Y	22.6474
India	2.5Y	10Y	31.3622
India	10Y	10Y	22.4765
India	10Y	10Y	21.7075
India	10Y	10Y	17.0083
India	10Y	10Y	19.8278
India	10Y	10Y	18.2899
India	10Y	10Y	15.4704
India	25Y	10Y	16.9229
India	25Y	10Y	18.7171
India	25Y	10Y	17.3501
India	25Y	10Y	15.2995
India	25Y	10Y	13.0781
India	25Y	10Y	12.9072
India	2.5Y	25Y	54.1747
India	2.5Y	25Y	38.5392
India	2.5Y	25Y	29.3971
India	2.5Y	25Y	16.2394
India	2.5Y	25Y	31.4477
India	2.5Y	25Y	33.2419
India	10Y	25Y	17.8627
India	10Y	25Y	18.0336
India	10Y	25Y	19.657
India	10Y	25Y	17.9482
India	10Y	25Y	16.752
India	10Y	25Y	16.4102
India	25Y	25Y	19.9133
India	25Y	25Y	18.888
India	25Y	25Y	22.1347
India	25Y	25Y	21.3658
India	25Y	25Y	18.9734
India	25Y	25Y	25.1251

## Sheet: Data_SUGAR_Fat_10.day
Population	Developmental diet	Adult diet	Fat (μg/fly)
Slovakia	2.5S	2.5S	21.7537
Slovakia	2.5S	2.5S	22.367
Slovakia	2.5S	2.5S	13.9556
Slovakia	2.5S	2.5S	22.1042
Slovakia	2.5S	2.5S	19.388
Slovakia	2.5S	2.5S	10.1003
Slovakia	10S	2.5S	20.7899
Slovakia	10S	2.5S	17.1975
Slovakia	10S	2.5S	19.3004
Slovakia	10S	2.5S	24.5575
Slovakia	10S	2.5S	21.0527
Slovakia	10S	2.5S	24.0318
Slovakia	25S	2.5S	24.0318
Slovakia	25S	2.5S	20.9651
Slovakia	25S	2.5S	22.1918
Slovakia	25S	2.5S	23.1556
Slovakia	25S	2.5S	21.7537
Slovakia	25S	2.5S	27.7994
Slovakia	2.5S	10S	15.2699
Slovakia	2.5S	10S	22.1042
Slovakia	2.5S	10S	22.0166
Slovakia	2.5S	10S	17.3727
Slovakia	2.5S	10S	13.9556
Slovakia	2.5S	10S	15.8832
Slovakia	10S	10S	19.8261
Slovakia	10S	10S	22.367
Slovakia	10S	10S	22.2794
Slovakia	10S	10S	27.1861
Slovakia	10S	10S	22.6299
Slovakia	10S	10S	24.0318
Slovakia	25S	10S	24.5575
Slovakia	25S	10S	30.428
Slovakia	25S	10S	16.6718
Slovakia	25S	10S	22.2794
Slovakia	25S	10S	16.847
Slovakia	25S	10S	22.4546
Slovakia	2.5S	25S	21.8413
Slovakia	2.5S	25S	21.4908
Slovakia	2.5S	25S	28.9385
Slovakia	2.5S	25S	35.4223
Slovakia	2.5S	25S	18.7746
Slovakia	2.5S	25S	14.5689
Slovakia	10S	25S	30.2528
Slovakia	10S	25S	29.4642
Slovakia	10S	25S	14.9194
Slovakia	10S	25S	17.1099
Slovakia	10S	25S	20.8775
Slovakia	10S	25S	25.5213
Slovakia	25S	25S	25.4337
Slovakia	25S	25S	18.0737
Slovakia	25S	25S	23.6813
Slovakia	25S	25S	20.7023
Slovakia	25S	25S	25.6966
Slovakia	25S	25S	31.6547
India	2.5S	2.5S	16.8375
India	2.5S	2.5S	17.2759
India	2.5S	2.5S	23.1513
India	2.5S	2.5S	21.5728
India	2.5S	2.5S	17.8898
India	2.5S	2.5S	19.3805
India	10S	2.5S	23.9405
India	10S	2.5S	22.2743
India	10S	2.5S	17.9775
India	10S	2.5S	19.6436
India	10S	2.5S	19.5559
India	10S	2.5S	22.1867
India	25S	2.5S	17.9775
India	25S	2.5S	19.5559
India	25S	2.5S	16.136
India	25S	2.5S	16.2236
India	25S	2.5S	18.8544
India	25S	2.5S	15.6975
India	2.5S	10S	18.679
India	2.5S	10S	20.6082
India	2.5S	10S	18.3282
India	2.5S	10S	16.5744
India	2.5S	10S	21.3974
India	2.5S	10S	19.819
India	10S	10S	26.922
India	10S	10S	19.4682
India	10S	10S	21.3974
India	10S	10S	27.9743
India	10S	10S	23.0636
India	10S	10S	24.5543
India	25S	10S	16.0483
India	25S	10S	12.4529
India	25S	10S	17.8021
India	25S	10S	22.0113
India	25S	10S	18.7667
India	25S	10S	21.9236
India	2.5S	25S	19.3805
India	2.5S	25S	16.9252
India	2.5S	25S	22.8005
India	2.5S	25S	24.2912
India	2.5S	25S	22.0113
India	2.5S	25S	21.3097
India	10S	25S	22.4497
India	10S	25S	22.6251
India	10S	25S	19.6436
India	10S	25S	21.7482
India	10S	25S	22.5374
India	10S	25S	20.2574
India	25S	25S	18.8544
India	25S	25S	23.4143
India	25S	25S	19.1175
India	25S	25S	24.642
India	25S	25S	19.0298
India	25S	25S	22.2743

## Sheet: Data_YEAST_Glycogen_Eclosion
Glycogen content at eclosion
Population	Developmental diet	Glycogen (μg/fly)
Slovakia	2.5 Y	2.36845
Slovakia	2.5 Y	2.00272
Slovakia	2.5 Y	2.85608
Slovakia	2.5 Y	5.7819
Slovakia	2.5 Y	1.88081
Slovakia	2.5 Y	2.97799
Slovakia	10 Y	3.70945
Slovakia	10 Y	3.95326
Slovakia	10 Y	3.22181
Slovakia	10 Y	2.61227
Slovakia	10 Y	2.24654
Slovakia	10 Y	3.0999
Slovakia	25 Y	2.12463
Slovakia	25 Y	2.85608
Slovakia	25 Y	1.02745
Slovakia	25 Y	2.85608
Slovakia	25 Y	1.27127
Slovakia	25 Y	2.49036
India	2.5 Y	2.92373
India	2.5 Y	3.61458
India	2.5 Y	2.46317
India	2.5 Y	5.68711
India	2.5 Y	2.57831
India	2.5 Y	2.69345
India	10 Y	3.03888
India	10 Y	3.61458
India	10 Y	3.96
India	10 Y	3.61458
India	10 Y	4.53571
India	10 Y	3.49944
India	25 Y	1.77233
India	25 Y	1.54204
India	25 Y	2.46317
India	25 Y	2.69345
India	25 Y	4.19028
India	25 Y	3.15402

## Sheet: Data_SUGAR_Glycogen_Eclosion
Glycogen content at eclosion
Population	Developmental diet	Glycogen (μg/fly)
Slovakia	2.5 S	2.6144
Slovakia	2.5 S	1.92233
Slovakia	2.5 S	1.57629
Slovakia	2.5 S	1.69164
Slovakia	2.5 S	3.07578
Slovakia	2.5 S	2.72975
Slovakia	10 S	3.42182
Slovakia	10 S	4.11389
Slovakia	10 S	4.45993
Slovakia	10 S	4.69062
Slovakia	10 S	5.84408
Slovakia	10 S	5.72873
Slovakia	25 S	4.11389
Slovakia	25 S	5.152
Slovakia	25 S	4.34459
Slovakia	25 S	5.03666
Slovakia	25 S	3.76786
Slovakia	25 S	4.92131
India	2.5 S	3.92783
India	2.5 S	4.97724
India	2.5 S	5.56025
India	2.5 S	4.51084
India	2.5 S	3.92783
India	2.5 S	3.22822
India	10 S	5.32705
India	10 S	5.32705
India	10 S	5.56025
India	10 S	4.51084
India	10 S	4.97724
India	10 S	4.74404
India	25 S	4.04443
India	25 S	4.27763
India	25 S	4.97724
India	25 S	6.25986
India	25 S	4.86064
India	25 S	4.04443

## Sheet: Data_YEAST_Glycogen_10.day
Population	Developmental diet	Adult diet	Glycogen (μg/fly)
Slovakia	2.5Y	2.5Y	21.0205
Slovakia	2.5Y	2.5Y	27.3598
Slovakia	2.5Y	2.5Y	16.5099
Slovakia	2.5Y	2.5Y	9.07343
Slovakia	2.5Y	2.5Y	21.63
Slovakia	2.5Y	2.5Y	22.2396
Slovakia	10Y	2.5Y	12.8526
Slovakia	10Y	2.5Y	11.9992
Slovakia	10Y	2.5Y	22.2396
Slovakia	10Y	2.5Y	30.7732
Slovakia	10Y	2.5Y	16.2661
Slovakia	10Y	2.5Y	16.0222
Slovakia	25Y	2.5Y	17.8509
Slovakia	25Y	2.5Y	18.948
Slovakia	25Y	2.5Y	11.024
Slovakia	25Y	2.5Y	20.1671
Slovakia	25Y	2.5Y	25.1654
Slovakia	25Y	2.5Y	22.2396
Slovakia	2.5Y	10Y	11.9992
Slovakia	2.5Y	10Y	10.2925
Slovakia	2.5Y	10Y	9.56107
Slovakia	2.5Y	10Y	10.6582
Slovakia	2.5Y	10Y	8.95152
Slovakia	2.5Y	10Y	11.6335
Slovakia	10Y	10Y	8.34198
Slovakia	10Y	10Y	12.365
Slovakia	10Y	10Y	10.7802
Slovakia	10Y	10Y	13.4622
Slovakia	10Y	10Y	9.9268
Slovakia	10Y	10Y	13.8279
Slovakia	25Y	10Y	18.4604
Slovakia	25Y	10Y	23.3368
Slovakia	25Y	10Y	13.0964
Slovakia	25Y	10Y	15.5346
Slovakia	25Y	10Y	11.7554
Slovakia	25Y	10Y	12.365
Slovakia	2.5Y	25Y	18.4604
Slovakia	2.5Y	25Y	7.85435
Slovakia	2.5Y	25Y	21.2643
Slovakia	2.5Y	25Y	18.7042
Slovakia	2.5Y	25Y	10.1706
Slovakia	2.5Y	25Y	13.3402
Slovakia	10Y	25Y	8.95152
Slovakia	10Y	25Y	31.8704
Slovakia	10Y	25Y	8.46389
Slovakia	10Y	25Y	13.4622
Slovakia	10Y	25Y	14.8031
Slovakia	10Y	25Y	10.2925
Slovakia	25Y	25Y	10.1706
Slovakia	25Y	25Y	15.5346
Slovakia	25Y	25Y	10.2925
Slovakia	25Y	25Y	13.9498
Slovakia	25Y	25Y	13.9498
Slovakia	25Y	25Y	10.2925
India	2.5Y	2.5Y	7.18394
India	2.5Y	2.5Y	4.19028
India	2.5Y	2.5Y	7.64451
India	2.5Y	2.5Y	2.11775
India	2.5Y	2.5Y	5.45683
India	10Y	2.5Y	7.29908
India	10Y	2.5Y	4.99627
India	10Y	2.5Y	4.76599
India	10Y	2.5Y	5.57197
India	10Y	2.5Y	5.57197
India	10Y	2.5Y	4.65085
India	25Y	2.5Y	5.22655
India	25Y	2.5Y	4.88113
India	25Y	2.5Y	6.14768
India	25Y	2.5Y	5.80225
India	25Y	2.5Y	7.18394
India	25Y	2.5Y	8.33535
India	2.5Y	10Y	5.80225
India	2.5Y	10Y	6.37796
India	2.5Y	10Y	6.95366
India	2.5Y	10Y	4.99627
India	2.5Y	10Y	6.95366
India	2.5Y	10Y	4.07514
India	10Y	10Y	5.68711
India	10Y	10Y	7.41423
India	10Y	10Y	3.61458
India	10Y	10Y	4.53571
India	10Y	10Y	5.11141
India	10Y	10Y	4.65085
India	25Y	10Y	5.68711
India	25Y	10Y	7.87479
India	25Y	10Y	6.83852
India	25Y	10Y	4.76599
India	25Y	10Y	3.61458
India	25Y	10Y	3.61458
India	2.5Y	25Y	3.72972
India	2.5Y	25Y	2.92373
India	2.5Y	25Y	3.72972
India	2.5Y	25Y	6.72338
India	2.5Y	25Y	6.83852
India	2.5Y	25Y	3.61458
India	10Y	25Y	6.03254
India	10Y	25Y	5.22655
India	10Y	25Y	6.95366
India	10Y	25Y	6.37796
India	10Y	25Y	6.83852
India	10Y	25Y	6.26282
India	25Y	25Y	6.72338
India	25Y	25Y	6.4931
India	25Y	25Y	6.95366
India	25Y	25Y	5.68711
India	25Y	25Y	7.41423
India	25Y	25Y	8.10507

## Sheet: Data_SUGAR_Glycogen_10.day
Population	Developmental diet	Adult diet	Glycogen (μg/fly)
Slovakia	2.5S	2.5S	13.1109
Slovakia	2.5S	2.5S	14.6103
Slovakia	2.5S	2.5S	11.6114
Slovakia	2.5S	2.5S	21.5311
Slovakia	2.5S	2.5S	14.2643
Slovakia	2.5S	2.5S	8.61237
Slovakia	10S	2.5S	13.8029
Slovakia	10S	2.5S	16.5712
Slovakia	10S	2.5S	23.838
Slovakia	10S	2.5S	18.0707
Slovakia	10S	2.5S	25.9142
Slovakia	10S	2.5S	24.6454
Slovakia	25S	2.5S	24.7608
Slovakia	25S	2.5S	25.1068
Slovakia	25S	2.5S	12.9955
Slovakia	25S	2.5S	18.3014
Slovakia	25S	2.5S	28.7979
Slovakia	25S	2.5S	23.3766
Slovakia	2.5S	10S	13.9183
Slovakia	2.5S	10S	8.61237
Slovakia	2.5S	10S	13.2262
Slovakia	2.5S	10S	11.9574
Slovakia	2.5S	10S	10.4579
Slovakia	2.5S	10S	12.1881
Slovakia	10S	10S	14.7257
Slovakia	10S	10S	9.76583
Slovakia	10S	10S	8.84306
Slovakia	10S	10S	11.6114
Slovakia	10S	10S	12.8802
Slovakia	10S	10S	13.1109
Slovakia	25S	10S	11.0346
Slovakia	25S	10S	15.6485
Slovakia	25S	10S	10.4579
Slovakia	25S	10S	7.9203
Slovakia	25S	10S	12.4188
Slovakia	25S	10S	11.6114
Slovakia	2.5S	25S	10.9193
Slovakia	2.5S	25S	12.1881
Slovakia	2.5S	25S	14.0336
Slovakia	2.5S	25S	19.5702
Slovakia	2.5S	25S	11.3807
Slovakia	2.5S	25S	9.07376
Slovakia	10S	25S	18.4167
Slovakia	10S	25S	11.496
Slovakia	10S	25S	12.3034
Slovakia	10S	25S	13.6876
Slovakia	10S	25S	17.494
Slovakia	10S	25S	11.9574
Slovakia	25S	25S	28.3365
Slovakia	25S	25S	12.5341
Slovakia	25S	25S	21.5311
Slovakia	25S	25S	20.3776
Slovakia	25S	25S	17.2633
Slovakia	25S	25S	8.15099
India	2.5S	2.5S	7.89228
India	2.5S	2.5S	4.62744
India	2.5S	2.5S	8.47529
India	2.5S	2.5S	10.9239
India	2.5S	2.5S	6.14326
India	2.5S	2.5S	7.30927
India	10S	2.5S	9.2915
India	10S	2.5S	7.30927
India	10S	2.5S	7.77568
India	10S	2.5S	10.1077
India	10S	2.5S	6.25986
India	10S	2.5S	4.51084
India	25S	2.5S	7.30927
India	25S	2.5S	8.59189
India	25S	2.5S	8.70849
India	25S	2.5S	8.24209
India	25S	2.5S	10.3409
India	25S	2.5S	11.5069
India	2.5S	10S	6.84287
India	2.5S	10S	9.5247
India	2.5S	10S	9.1749
India	2.5S	10S	9.4081
India	2.5S	10S	7.65908
India	2.5S	10S	6.14326
India	10S	10S	7.42588
India	10S	10S	5.21044
India	10S	10S	6.60966
India	10S	10S	6.14326
India	10S	10S	6.49306
India	10S	10S	6.37646
India	25S	10S	6.60966
India	25S	10S	6.84287
India	25S	10S	9.1749
India	25S	10S	7.42588
India	25S	10S	8.12548
India	25S	10S	8.82509
India	2.5S	25S	6.84287
India	2.5S	25S	4.97724
India	2.5S	25S	8.12548
India	2.5S	25S	8.00888
India	2.5S	25S	6.95947
India	2.5S	25S	7.30927
India	10S	25S	2.1788
India	10S	25S	6.95947
India	10S	25S	4.74404
India	10S	25S	6.37646
India	10S	25S	8.12548
India	10S	25S	10.2243
India	25S	25S	8.35869
India	25S	25S	7.54248
India	25S	25S	6.72627
India	25S	25S	6.25986
India	25S	25S	7.30927
India	25S	25S	7.89228

[truncated: 1 more sheets: Experiment]
